# Supplementary material for: Transcriptional profiling identifies novel regulators of macrophage polarization
Source: PLoS One. 2018 Dec 7;13(12):e0208602. doi: 10.1371/journal.pone.0208602 (PMC6286176; doi:10.1371/journal.pone.0208602)
Supplement: S1 Table — Methylation peaks identified by methSeek in promoter and intragenic regions are listed. (TXT) [file pone.0208602.s001.txt]

gene:start-stop	baseMean	log2FoldChange	lfcSE	stat	pvalue	padj	region
DDX11L1:10430-10622	111.4077414	0.214422099	0.15555549	1.378428363	0.168071071	0.999702239	promoter
DDX11L1:10673-10782	27.27139952	0.005422592	0.153087806	0.035421449	0.971743681	0.999702239	promoter
DDX11L1:10859-11060	76.95565848	0.028044754	0.159889219	0.175401158	0.860764431	0.999702239	promoter
DDX11L1:11101-11353	64.39309807	0.043864133	0.160168023	0.273863234	0.784189727	0.999702239	promoter
KLHL17:896821-897505	255.5631024	-0.043279789	0.12822369	-0.337533486	0.735714773	0.999702239	promoter
PLEKHN1:898103-898309	62.37297345	-0.023701717	0.151894084	-0.156041078	0.876000642	0.999702239	promoter
PLEKHN1:898456-898917	148.443193	0.019196081	0.120397656	0.159438991	0.873323022	0.999702239	promoter
PLEKHN1:899166-900533	575.8599192	0.088497211	0.154735452	0.571925891	0.567372183	0.999702239	promoter
ISG15:949601-949925	85.7921619	-0.119099188	0.142687711	-0.834684276	0.403895497	0.999702239	promoter
AGRN:953769-954213	136.049864	0.014223806	0.138933725	0.102378352	0.918456366	0.999702239	promoter
LINC01342:1068075-1068328	71.01970145	0.048825177	0.143459364	0.340341517	0.733599356	0.999702239	promoter
MIR200B:1097976-1098820	401.963053	0.099579771	0.159131349	0.625770922	0.531465207	0.999702239	promoter
MIR200A:1098821-1099734	334.6104478	0.038184634	0.144820888	0.263667997	0.792035758	0.999702239	promoter
MIR429:1099792-1100726	376.9784204	-0.033879624	0.154560222	-0.219200153	0.826494137	0.999702239	promoter
MIR429:1102310-1102919	228.8854358	-0.006268769	0.131790317	-0.047566233	0.962061944	0.999702239	promoter
MIR429:1103194-1103711	178.0834295	-0.04762939	0.156098865	-0.305123234	0.760272296	0.999702239	promoter
TTLL10:1107184-1107483	97.95070185	0.12187635	0.144416362	0.843923421	0.3987122	0.999702239	promoter
TTLL10:1108529-1108866	77.04894202	0.043292516	0.156807418	0.276087169	0.782481115	0.999702239	promoter
TTLL10:1109999-1110260	79.95346552	-0.002436442	0.159934996	-0.015233949	0.987845537	0.999702239	promoter
TTLL10:1114312-1114720	100.8112663	-0.02964626	0.149763668	-0.197953622	0.84308135	0.999702239	promoter
TTLL10:1115712-1116216	165.762241	-0.066827228	0.125067292	-0.534330172	0.593113121	0.999702239	promoter
B3GALT6:1162629-1163145	166.4717665	0.013245809	0.146269853	0.090557342	0.927844329	0.999702239	promoter
B3GALT6:1163487-1164016	203.9888907	-0.020667768	0.152719464	-0.135331588	0.892349711	0.999702239	promoter
B3GALT6:1168129-1169148	621.6282218	0.130103611	0.160096867	0.812655573	0.41641556	0.999702239	promoter
PUSL1:1244949-1245335	116.7967373	0.020348308	0.133322669	0.152624518	0.878694389	0.999702239	promoter
TAS1R3:1262535-1263632	560.5606872	0.092265125	0.159069369	0.58003075	0.561893881	0.999702239	promoter
TAS1R3:1264874-1265758	267.3526399	-0.007474549	0.117180735	-0.063786503	0.949140226	0.999702239	promoter
TAS1R3:1267390-1269104	719.7989565	0.060418291	0.155849818	0.387669947	0.698260298	0.999702239	promoter
VWA1:1372539-1372594	20.9899814	-0.043703595	0.160162538	-0.272870272	0.784952939	0.999702239	promoter
ATAD3C:1380482-1380799	91.45483583	0.025358481	0.149389068	0.169747904	0.865208399	0.999702239	promoter
ATAD3B:1403798-1404253	157.4835862	-0.05172527	0.132775207	-0.389570246	0.696854358	0.999702239	promoter
ATAD3B:1414027-1414701	288.4606465	0.070829771	0.133755336	0.529547259	0.59642587	0.999702239	promoter
ATAD3A:1444729-1444963	81.51591204	-0.001136137	0.143434637	-0.007920936	0.993680073	0.999702239	promoter
MMP23A:1563311-1564156	354.644613	0.098086567	0.146289723	0.67049527	0.502542121	0.999702239	promoter
MMP23A:1564448-1565070	75.59842116	0.021777516	0.087289803	0.249485227	0.802985466	0.999702239	promoter
MMP23A:1568918-1570303	566.1454629	0.05934737	0.159674749	0.371676615	0.710133639	0.999702239	promoter
MMP23A:1630474-1630544	23.68281391	-0.22165593	0.159947779	-1.385801867	0.165807412	0.999702239	promoter
MMP23A:1631037-1631191	37.89574823	0.060553487	0.160290559	0.377773257	0.705599042	0.999702239	promoter
MMP23A:1632135-1633365	547.1252848	0.054267444	0.158327352	0.342754698	0.731783009	0.999702239	promoter
PRKCZ:2004740-2005723	478.8828211	0.104944874	0.154040523	0.681280955	0.495693732	0.999702239	promoter
PRKCZ:2036077-2036450	81.42362901	0.075596806	0.149414622	0.505953203	0.612889502	0.999702239	promoter
PLCH2:2407923-2408138	56.15544226	-0.031761785	0.152959002	-0.207649009	0.835503035	0.999702239	promoter
PLCH2:2409651-2410191	206.0623484	0.147992613	0.142766452	1.036606366	0.299919345	0.999702239	promoter
TNFRSF14:2483691-2484199	168.3091986	0.13766628	0.152807179	0.900915002	0.367633514	0.999702239	promoter
TNFRSF14:2485053-2485417	102.7361713	-0.012164488	0.135517447	-0.089763264	0.928475341	0.999702239	promoter
LOC100996583:2499281-2499614	94.62254935	-0.004703512	0.133373676	-0.03526567	0.971867898	0.999702239	promoter
ACTRT2:2938542-2939103	165.4817445	0.060004499	0.132242741	0.453745125	0.650012284	0.999702239	promoter
PRDM16:2980742-2980959	59.4345298	0.140181514	0.155791515	0.899801982	0.368225639	0.999702239	promoter
MIR4251:3042190-3042922	209.4378305	-0.112397366	0.140469071	-0.800157396	0.42361961	0.999702239	promoter
TP73:3607040-3607752	287.640761	0.209720287	0.147628909	1.420590918	0.15543572	0.999702239	promoter
TP73:3613708-3614094	105.5789923	-0.066195239	0.138249936	-0.478808461	0.632074897	0.999702239	promoter
LINC00337:6296606-6296919	124.0839899	0.144560947	0.12875388	1.122769644	0.261535341	0.999702239	promoter
LINC00337:6296985-6297187	48.25664392	-0.093068331	0.155653868	-0.597918523	0.5498943	0.999702239	promoter
THAP3:6681699-6681846	42.0980576	0.056183116	0.156711013	0.35851415	0.719958581	0.999702239	promoter
LOC100505887:6785998-6786070	30.914313	0.138603628	0.156723127	0.884385291	0.376488261	0.999702239	promoter
LOC100505887:6786135-6786222	26.3379879	0.035479015	0.159574003	0.222335811	0.824052477	0.999702239	promoter
PER3:7844705-7845260	202.1981779	0.01992731	0.150892036	0.132063364	0.894934173	0.999702239	promoter
SLC25A33:9599702-9599799	25.44645787	0.120321753	0.160074079	0.751662941	0.452253782	0.999702239	promoter
UBE4B:10088501-10089229	272.4752179	0.032094497	0.118452957	0.270947203	0.78643164	0.999702239	promoter
APITD1-CORT:10486563-10486898	114.8654189	0.077356975	0.145572511	0.531398237	0.595142843	0.999702239	promoter
LOC101929181:11668762-11669206	148.9049082	0.080800592	0.13062208	0.618582955	0.536191133	0.999702239	promoter
NPPA-AS1:11897350-11897785	99.15735292	-0.085613282	0.134382326	-0.637087368	0.524067936	0.999702239	promoter
NPPA-AS1:11898293-11898821	138.8670438	0.04698937	0.134109017	0.350381881	0.726052122	0.999702239	promoter
MIR4632:12251307-12252082	359.621988	0.122583595	0.156825721	0.781654915	0.434417405	0.999702239	promoter
PRAMEF10:13404291-13404995	222.9133127	-0.064914208	0.133257904	-0.487132141	0.62616469	0.999702239	promoter
PRAMEF10:13625085-13625782	221.0633817	-0.084999611	0.135695879	-0.626397877	0.531054001	0.999702239	promoter
SLC25A34:16058285-16058604	118.65426	0.035344676	0.132289234	0.267177267	0.789332678	0.999702239	promoter
SLC25A34:16060354-16060848	167.4426572	-0.053579026	0.127726302	-0.419483111	0.674863095	0.999702239	promoter
TMEM82:16069657-16069717	23.27006701	-0.007291654	0.160250366	-0.045501639	0.963707469	0.999702239	promoter
TMEM82:16070769-16070961	57.73243044	-0.02659574	0.148168436	-0.179496662	0.857547738	0.999702239	promoter
FAM231B:16860794-16861094	142.5326902	0.145803483	0.154812188	0.941808812	0.346290533	0.999702239	promoter
FAM231B:16861196-16862035	395.2405634	0.128567774	0.14269462	0.900999449	0.367588613	0.999702239	promoter
FAM231B:16862057-16862136	37.81118238	0.078806557	0.156359733	0.504008007	0.61425575	0.999702239	promoter
FAM231B:16862156-16862774	363.4316479	0.236202866	0.135073782	1.748695143	0.08034373	0.999702239	promoter
FAM231B:16862814-16863044	86.09370307	0.050365796	0.143049878	0.35208556	0.724774098	0.999702239	promoter
FAM231B:16863068-16863558	154.8653887	0.065921911	0.14286502	0.461427934	0.644491614	0.999702239	promoter
MIR3675:16871710-16872139	168.2394536	0.020912089	0.158880327	0.131621641	0.895283567	0.999702239	promoter
MIR3675:16874486-16874610	51.14737019	0.036328794	0.160291359	0.226642249	0.820701937	0.999702239	promoter
MIR3675:16874649-16874818	50.92792597	-0.041672396	0.156222321	-0.266750585	0.789661203	0.999702239	promoter
MST1P2:16973486-16973950	247.131682	0.168239836	0.14601247	1.152229234	0.249226888	0.999702239	promoter
FAM231A:17000938-17001337	100.4619461	0.02013876	0.144888763	0.138994629	0.889454394	0.999702239	promoter
MIR3675:17006831-17006918	34.22204751	-0.03440656	0.159788743	-0.215325303	0.829513703	0.999702239	promoter
MIR3675:17006960-17007193	91.44352661	0.064555166	0.154032118	0.419101981	0.675141603	0.999702239	promoter
LOC101927876:18389015-18389287	46.624086	-0.029704481	0.157204163	-0.188954799	0.850128244	0.999702239	promoter
KLHDC7A:18808879-18809776	530.7382153	0.169580824	0.158398966	1.070592999	0.284352473	0.999702239	promoter
ZBTB40:22777694-22777774	35.57458429	0.013375975	0.159872497	0.083666516	0.93332158	0.999702239	promoter
ZBTB40:22777835-22777902	26.72447982	0.053964709	0.159759059	0.337788103	0.735522876	0.999702239	promoter
KDM1A:23343745-23343984	54.00327069	0.077242167	0.153523195	0.503130275	0.614872682	0.999702239	promoter
MIR3115:23369084-23369208	38.38322134	-0.081078135	0.160294774	-0.505806479	0.61299251	0.999702239	promoter
MDS2:23954579-23954711	49.15487697	-0.062484264	0.152959794	-0.408501233	0.682905726	0.999702239	promoter
RPL11:24014691-24015898	605.3811368	0.095831313	0.151407099	0.632938042	0.526774104	0.999702239	promoter
SFN:27189916-27190283	100.8351788	-0.02076281	0.144628986	-0.143559118	0.885848626	0.999702239	promoter
PPP1R8:28155681-28155875	43.96255224	-0.100306254	0.159161001	-0.630218795	0.528551444	0.999702239	promoter
RAB42:28919039-28919106	18.9870083	0.188854808	0.159496637	1.184067653	0.236386284	0.999702239	promoter
RNU11:28971678-28971737	17.40294175	0.101968479	0.15793178	0.645648893	0.518506766	0.999702239	promoter
EPB41:29215063-29215358	73.8574777	-0.016189772	0.141913586	-0.114081903	0.909172868	0.999702239	promoter
TINAGL1:32042836-32043100	58.48344809	0.017349999	0.159601586	0.108708189	0.913433947	0.999702239	promoter
DCDC2B:32670685-32670912	78.65253492	0.192105363	0.14555217	1.319838538	0.186888932	0.999702239	promoter
LCK:32740522-32741078	168.981967	0.056040302	0.146634784	0.382176043	0.70233079	0.999702239	promoter
TSSK3:32826827-32827308	173.0008584	0.015718979	0.159983846	0.09825354	0.92173097	0.999702239	promoter
KIAA1522:33231305-33231504	51.26634286	-0.132096999	0.158777237	-0.831964336	0.405429075	0.999702239	promoter
GJB4:35227022-35227448	191.2069121	0.092172041	0.147921424	0.623114886	0.533209028	0.999702239	promoter
GJA4:35260032-35260458	159.5096475	0.057063767	0.145396354	0.392470414	0.694710667	0.999702239	promoter
TFAP2E:36039398-36040210	378.3504297	0.084492981	0.160036125	0.527961929	0.59752576	0.999702239	promoter
MACF1:39549934-39549999	17.90431041	0.260257422	0.153964108	1.69037723	0.090955808	0.999702239	promoter
LOC100129924:43253072-43253414	78.87538475	-0.030001675	0.149445899	-0.200752747	0.840891913	0.999702239	promoter
KLF17:44584402-44584695	78.57637192	0.045742193	0.143771127	0.318159798	0.750363726	0.999702239	promoter
KIF2C:45203973-45204656	271.9148424	0.071305617	0.139781114	0.510123402	0.609965011	0.999702239	promoter
BTBD19:45271616-45272426	371.5634101	0.065689043	0.160297843	0.40979368	0.681957303	0.999702239	promoter
MMACHC:45963160-45963693	150.061749	0.067788286	0.139762611	0.485024466	0.627658991	0.999702239	promoter
MAST2:46269390-46269739	202.8123155	0.171241	0.160129808	1.069388655	0.284894577	0.999702239	promoter
RAD54L:46711757-46711838	30.81949475	-0.100794453	0.158207152	-0.637104275	0.524056924	0.999702239	promoter
NSUN4:46803347-46803514	35.58070357	0.040106787	0.15784385	0.254091541	0.799424838	0.999702239	promoter
LOC101929721:49723057-49723244	53.28130906	0.035672295	0.157919545	0.225889041	0.821287721	0.999702239	promoter
ZYG11A:53305490-53305579	26.83692064	0.030049209	0.154967296	0.193906776	0.846248878	0.999702239	promoter
ZYG11A:53305619-53305758	36.22750112	-0.030216579	0.156125806	-0.193539937	0.846536132	0.999702239	promoter
LOC105378732:53794390-53794729	82.58421477	0.00647643	0.150498767	0.043033111	0.965675139	0.999702239	promoter
DMRTB1:53925100-53926721	764.6518298	0.116496197	0.15712444	0.741426327	0.458434987	0.999702239	promoter
DMRTB1:53926838-53927380	208.2846598	0.156036105	0.131913717	1.182864897	0.236862696	0.999702239	promoter
SSBP3-AS1:54698271-54699684	647.863419	0.04581294	0.144871175	0.31623227	0.751826216	0.999702239	promoter
LEXM:55271570-55272068	202.0849158	0.104544203	0.157474222	0.663881373	0.506766239	0.999702239	promoter
FGGY:59983100-59983263	42.51120577	-0.003358066	0.159890817	-0.021002245	0.983243865	0.999702239	promoter
MGC34796:62119696-62120280	203.6468181	0.081754112	0.15510553	0.527087021	0.598133159	0.999702239	promoter
L1TD1:62657911-62657991	31.97593652	0.169615236	0.160049592	1.059766747	0.289250728	0.999702239	promoter
UBE2U:64666222-64667122	425.178281	0.053445651	0.129491358	0.412735275	0.679800577	0.999702239	promoter
UBE2U:64667147-64667594	171.0621553	0.07292677	0.138302949	0.527297285	0.597987159	0.999702239	promoter
UBE2U:64669275-64669519	71.59677088	-0.027069496	0.153067672	-0.176846593	0.85962889	0.999702239	promoter
AK4:65613946-65614022	19.20533451	0.065931489	0.15841164	0.416203561	0.677261054	0.999702239	promoter
AK4:65614052-65614223	60.81396203	0.014168213	0.15670773	0.090411707	0.927960054	0.999702239	promoter
PIN1P1:70385011-70385640	209.15977	0.030297555	0.134243792	0.225690545	0.821442112	0.999702239	promoter
MSH4:76262672-76262984	89.08035549	0.123309272	0.14011648	0.880048316	0.378833136	0.999702239	promoter
ZNF326:90459189-90459596	95.56155277	0.025237482	0.141221272	0.178708785	0.858166371	0.999702239	promoter
EPHX4:92491362-92492355	353.869846	-0.023536146	0.111680477	-0.210745392	0.833085952	0.999702239	promoter
C1orf146:92683308-92683754	160.1700318	0.027599359	0.124158122	0.222292014	0.824086569	0.999702239	promoter
TMEM56:95556934-95557340	100.7152286	-0.079424943	0.158699756	-0.500472996	0.616742066	0.999702239	promoter
AGL:100322444-100323353	340.886526	-0.00983458	0.130478129	-0.075373396	0.939917626	0.999702239	promoter
LOC100129138:104615542-104615898	109.0263761	0.076380338	0.136569487	0.559278211	0.575971863	0.999702239	promoter
TMEM167B:109629059-109629134	20.09895002	0.036545703	0.151395504	0.241392258	0.809251113	0.999702239	promoter
GNAI3:110086252-110086607	81.89701561	0.033698492	0.148116681	0.227513146	0.820024748	0.999702239	promoter
RBM15:110883825-110884220	122.8551725	0.057490987	0.134382368	0.427816449	0.66878476	0.999702239	promoter
LRIG2:113611243-113613340	1082.181523	0.081927304	0.157865753	0.518968191	0.603782923	0.999702239	promoter
TSHB:115569077-115569146	27.40143105	0.029736992	0.159180057	0.186813554	0.851806819	0.999702239	promoter
WARS2-IT1:119591749-119591939	45.55581619	-0.003793947	0.157115426	-0.024147513	0.980734945	0.999702239	promoter
HIST2H2BA:120905979-120906570	219.1513261	0.087898459	0.14458045	0.607955356	0.543217084	0.999702239	promoter
HIST2H2BA:120907490-120907699	67.08593216	0.131703096	0.149889953	0.878665272	0.379582794	0.999702239	promoter
HIST2H2BA:120907749-120907862	24.67168283	0.044496131	0.159410033	0.279130057	0.780145018	0.999702239	promoter
NBPF8:144612670-144612830	52.18873197	0.091593005	0.155413368	0.589350882	0.555625919	0.999702239	promoter
SEC22B:145095687-145095715	10.94123171	0.104249757	0.134485493	0.775174742	0.438236411	0.999702239	promoter
RBM8A:145507647-145507724	16.55221152	0.089045651	0.15958527	0.55798164	0.576856921	0.999702239	promoter
PDIA3P1:146649546-146650018	138.5948527	0.083947007	0.147431865	0.56939527	0.569087926	0.999702239	promoter
DRD5P2:148902490-148903464	637.1672976	0.19930232	0.145630323	1.368549599	0.171140108	0.999702239	promoter
FAM231D:149284646-149284753	42.99221094	0.047289673	0.156897855	0.301404203	0.76310629	0.999702239	promoter
FAM231D:149286828-149286982	39.766419	0.07980121	0.15844706	0.503645887	0.614510241	0.999702239	promoter
FAM231D:149287022-149287127	57.44419586	0.025462696	0.158010874	0.161145216	0.871979029	0.999702239	promoter
FAM231D:149287129-149287464	115.9865822	-0.081579056	0.153201107	-0.532496519	0.594382152	0.999702239	promoter
FAM231D:149287629-149287773	42.85176013	-0.012411966	0.156114273	-0.079505643	0.936630443	0.999702239	promoter
FAM231D:149288472-149288939	173.4973619	0.079988019	0.130364184	0.613573579	0.539497147	0.999702239	promoter
HIST2H2AC:149857974-149858048	18.29408429	0.111689719	0.157994276	0.706922564	0.479614601	0.999702239	promoter
GABPB2:151042321-151042719	96.38916317	-0.045775771	0.137887932	-0.331978083	0.739905809	0.999702239	promoter
RPS27:153961744-153961821	24.72634144	-0.145714436	0.159442256	-0.913900993	0.360768872	0.999702239	promoter
RPS27:153961853-153961954	28.54724366	0.058078683	0.159563982	0.363983665	0.715870207	0.999702239	promoter
EFNA4:155034902-155035246	75.54462387	-0.010892463	0.158773585	-0.06860375	0.945305034	0.999702239	promoter
EFNA1:155098389-155098852	191.6450253	0.033607187	0.159869312	0.210216625	0.833498605	0.999702239	promoter
MIR92B:155160986-155161618	717.9720145	0.237682414	0.160294862	1.482782483	0.138132211	0.999702239	promoter
MIR92B:155161631-155161921	143.1604337	0.121158915	0.160303834	0.755807972	0.449764336	0.999702239	promoter
MSTO1:155578441-155578491	20.08552378	-0.071938098	0.160265589	-0.448868025	0.653526864	0.999702239	promoter
LAMTOR2:156023412-156023535	37.24623988	0.169314876	0.157772424	1.073158867	0.283199842	0.999702239	promoter
LMNA:156047337-156047543	41.43679268	0.039613945	0.159537671	0.248304648	0.803898703	0.999702239	promoter
SLC25A44:156165076-156165546	143.3848151	-0.073857331	0.128467004	-0.574912845	0.565350242	0.999702239	promoter
TMEM79:156255300-156255827	134.0249681	-0.014421629	0.138744921	-0.103943477	0.917214204	0.999702239	promoter
CD1D:158147581-158147778	38.43870632	-0.001798717	0.136393029	-0.013187746	0.989478006	0.999702239	promoter
CD1E:158318904-158319273	129.1280268	0.08813818	0.135326136	0.651301977	0.514851572	0.999702239	promoter
LOC101928372:160902602-160903585	387.3941364	0.008983355	0.124333972	0.072251812	0.942401513	0.999702239	promoter
HSPA6:161494391-161494722	83.8494779	0.022538762	0.148354793	0.151924732	0.879246301	0.999702239	promoter
HSPA6:161494753-161494887	38.72671443	0.007754362	0.155873308	0.049747853	0.960323323	0.999702239	promoter
HSPA6:161495132-161495261	27.51986681	0.050198219	0.159918069	0.31389961	0.753597286	0.999702239	promoter
HSPA7:161575683-161577009	393.6156808	0.030570962	0.158696688	0.192637683	0.847242731	0.999702239	promoter
HSD17B7:162760381-162760478	13.45847106	0.016261158	0.111217354	0.146210614	0.883755127	0.999702239	promoter
MAEL:166958180-166958866	270.1694476	0.011169347	0.150190555	0.074367838	0.9407177	0.999702239	promoter
DARS2:173795203-173795420	62.99839587	-0.014675143	0.147331726	-0.099606127	0.92065703	0.999702239	promoter
FAM163A:179713815-179714110	70.49336033	0.036123331	0.148697132	0.242932265	0.80805787	0.999702239	promoter
DHX9:182807514-182807914	99.83768651	0.100460804	0.156580311	0.641592826	0.521137592	0.999702239	promoter
NAV1:201618173-201618542	118.1144006	-0.076639063	0.157280595	-0.487276026	0.626062735	0.999702239	promoter
MIR5191:201687500-201687926	143.4206401	0.138554018	0.128507022	1.078182465	0.280952336	0.999702239	promoter
ELF3:201979644-201980013	86.3130245	-0.042142201	0.145048294	-0.290539098	0.771403844	0.999702239	promoter
LGR6:202160356-202161713	548.7884929	0.057117968	0.126558537	0.451316594	0.651761387	0.999702239	promoter
TMEM183A:202976598-202976695	30.43624257	0.116240176	0.160243011	0.725399349	0.468207073	0.999702239	promoter
ADORA1:203097968-203098214	84.11245093	0.020423533	0.141130283	0.144714036	0.884936656	0.999702239	promoter
ZC3H11A:203764800-203764893	19.75381657	0.119161558	0.160262347	0.743540579	0.457154463	0.999702239	promoter
TMCC2:205210646-205211259	221.7170073	0.128333368	0.13456275	0.953706489	0.340232234	0.999702239	promoter
C4BPB:207263293-207263562	47.90031024	-0.025318582	0.15626734	-0.162020944	0.871289361	0.999702239	promoter
LOC148696:207991700-207991983	68.79058406	-0.068772751	0.148243302	-0.463918097	0.642706426	0.999702239	promoter
PPP2R5A:212471763-212472381	301.7441772	-0.035982176	0.155419071	-0.231517119	0.816913087	0.999702239	promoter
PPP2R5A:212472405-212472607	95.53662075	-0.020196429	0.160122471	-0.126131134	0.899628123	0.999702239	promoter
BROX:222885600-222885804	37.25589716	-0.10379923	0.159897222	-0.649162184	0.516233551	0.999702239	promoter
CNIH4:224540096-224540844	239.1557567	0.12325831	0.155210053	0.7941387	0.42711469	0.999702239	promoter
H3F3AP4:226250452-226250512	14.45955871	-0.026716484	0.154608986	-0.172800334	0.862808374	0.999702239	promoter
H3F3AP4:226252051-226252165	27.92046401	-0.09286443	0.160019029	-0.580333668	0.561689628	0.999702239	promoter
PRSS38:228003742-228003998	95.17417707	0.111168234	0.143128076	0.776704592	0.437333077	0.999702239	promoter
IBA57:228362370-228362904	194.5433994	-0.043896882	0.120591659	-0.364012594	0.715848605	0.999702239	promoter
RHOU:228775394-228775499	171.6662257	0.324089869	0.159859049	2.027347659	0.042626871	0.999702239	promoter
RHOU:228775516-228777966	2942.343822	0.338362093	0.159281786	2.124298717	0.033645173	0.999702239	promoter
RHOU:228777980-228782497	5502.970753	0.340634076	0.159111207	2.140855329	0.032285706	0.999702239	promoter
CHRM3:239792403-239792570	42.0847802	-0.088426189	0.159089203	-0.555827721	0.578328633	0.999702239	promoter
CHRM3:239792588-239792887	56.80041922	-0.077308752	0.148146908	-0.521838448	0.601782817	0.999702239	promoter
BECN2:242121528-242121733	52.94119156	-0.031532095	0.151310173	-0.208393756	0.834921531	0.999702239	promoter
ZBTB18:244218143-244218668	190.8132884	0.054706128	0.123860917	0.441673847	0.658725237	0.999702239	promoter
LINC01341:246948895-246949086	121.3668252	0.269818034	0.160289227	1.683319833	0.092313193	0.999702239	promoter
LINC01341:246949129-246949316	127.3003119	0.342975091	0.160037219	2.143095794	0.032105407	0.999702239	promoter
GCSAML:247681343-247682192	332.2002959	0.035166271	0.159515667	0.220456531	0.825515623	0.999702239	promoter
OR2W3:248057308-248057480	39.35660665	-0.023795192	0.160300639	-0.148441033	0.881994719	0.999702239	promoter
LOC101928226:248855363-248855751	149.5343186	0.028342482	0.159798144	0.177364277	0.859222265	0.999702239	promoter
COLEC11:3637936-3639833	1070.224154	0.065093951	0.153365457	0.424436849	0.671247252	0.999702239	promoter
COLEC11:3642532-3642889	67.67813013	-0.047980479	0.143733094	-0.333816507	0.738518027	0.999702239	promoter
COLEC11:3652929-3652992	14.52389573	0.008428392	0.136675953	0.06166697	0.950828044	0.999702239	promoter
COLEC11:3654251-3654369	35.38931704	0.002325483	0.153149271	0.015184422	0.987885049	0.999702239	promoter
DCDC2C:3751777-3751928	30.94514767	0.049429699	0.159985049	0.30896449	0.757348539	0.999702239	promoter
RNF144A:7058752-7058903	38.61881276	0.00909422	0.157992369	0.057561131	0.954098211	0.999702239	promoter
ASAP2:9342416-9342743	72.40996713	0.017010114	0.14810861	0.11484892	0.908564873	0.999702239	promoter
IAH1:9613846-9614182	46.66282927	-0.01959601	0.128017733	-0.153072617	0.87834101	0.999702239	promoter
KCNF1:11052902-11053643	352.2106771	0.118396783	0.15425757	0.767526569	0.442768503	0.999702239	promoter
KCNF1:11053803-11054041	50.96176834	-0.013435521	0.15067231	-0.089170473	0.928946431	0.999702239	promoter
TDRD15:21346654-21346960	124.0074291	0.062965326	0.144828391	0.434758167	0.663737972	0.999702239	promoter
FAM228A:24397978-24398757	222.5092087	0.001962967	0.140315408	0.013989676	0.988838218	0.999702239	promoter
LINC01381:25427108-25427495	70.65147178	0.075539169	0.14906764	0.506744246	0.612334281	0.999702239	promoter
EMILIN1:27301804-27301896	16.85753135	-0.094521749	0.13772723	-0.686296741	0.492526004	0.999702239	promoter
KHK:27305295-27305709	130.9445288	-0.047784384	0.144360377	-0.33100761	0.740638737	0.999702239	promoter
TCF23:27372909-27373357	141.8546819	0.099837352	0.127294262	0.784303634	0.432861968	0.999702239	promoter
ATRAID:27433815-27433999	36.14281878	-0.024073685	0.156460887	-0.15386392	0.877717033	0.999702239	promoter
DNAJC5G:27498332-27498423	31.78313247	0.107286335	0.157477931	0.681278544	0.495695257	0.999702239	promoter
KRTCAP3:27665097-27665835	315.6454719	0.079690562	0.158024939	0.504291048	0.614056867	0.999702239	promoter
SPDYA:29034691-29034796	55.49089859	0.431040972	0.157548972	2.735917382	0.006220664	0.999702239	promoter
VIT:36920755-36920935	40.82342237	-0.239044867	0.159661919	-1.497193996	0.134342787	0.999702239	promoter
PPM1B:44393215-44393697	132.8468424	0.049411487	0.143767652	0.343689881	0.731079522	0.999702239	promoter
SLC3A1:44497598-44497947	96.4371769	-0.080979164	0.139002265	-0.582574423	0.560179828	0.999702239	promoter
TMEM247:46707599-46707971	155.5502375	0.076582874	0.125884398	0.608358745	0.542949567	0.999702239	promoter
GTF2A1L:48841493-48841569	25.01371226	0.141182745	0.159792328	0.883538941	0.376945153	0.999702239	promoter
GTF2A1L:48841594-48842623	605.6596347	0.124946825	0.151179237	0.826481386	0.408531073	0.999702239	promoter
GTF2A1L:48844786-48845139	134.0226588	0.112632294	0.152900025	0.73664013	0.461341224	0.999702239	promoter
CFAP36:55744842-55744993	41.17180385	-0.048322394	0.159131744	-0.30366282	0.761384786	0.999702239	promoter
OTX1:63272192-63272637	134.6105205	-0.046037607	0.128361766	-0.358655137	0.719853094	0.999702239	promoter
GMCL1:70056907-70056966	14.41884552	0.007447217	0.155404847	0.047921396	0.961778887	0.999702239	promoter
SNRNP27:70122160-70122512	133.9130971	0.116373323	0.139976603	0.831376969	0.405760706	0.999702239	promoter
ATP6V1B1:71160140-71160431	87.16802917	-0.021099805	0.148140007	-0.142431509	0.886739176	0.999702239	promoter
CCT7:73458272-73458407	34.4201758	0.034854894	0.160254343	0.217497343	0.827820778	0.999702239	promoter
DCTN1-AS1:74610016-74610300	64.33810274	0.085569792	0.149332192	0.573016378	0.566633605	0.999702239	promoter
WDR54:74645392-74645928	153.8479958	-0.033473231	0.127964418	-0.26158233	0.793643469	0.999702239	promoter
SEMA4F:74880522-74880596	30.78991386	0.129331752	0.159162559	0.812576478	0.416460922	0.999702239	promoter
FUNDC2P2:84517595-84518123	214.6426774	0.159058042	0.158823681	1.001475604	0.316596929	0.999702239	promoter
RGPD1:87140654-87141153	283.5055639	0.150220798	0.158073294	0.950323698	0.341947801	0.999702239	promoter
LOC101928371:88833955-88834031	32.34694164	0.134897212	0.158615627	0.850466089	0.395066006	0.999702239	promoter
LOC101928371:88834082-88834127	12.37771977	0.002543638	0.151179392	0.016825297	0.986575989	0.999702239	promoter
TEKT4:95536317-95536387	20.93096006	0.084576576	0.154730218	0.546606715	0.584648955	0.999702239	promoter
TEKT4:95537362-95537857	215.5158204	0.016432936	0.150179266	0.109422134	0.912867679	0.999702239	promoter
PROM2:95941674-95941927	66.33933823	-0.00176179	0.153286086	-0.011493476	0.990829735	0.999702239	promoter
MIR3127:97463223-97463498	83.85112187	-0.076284782	0.138015463	-0.552726342	0.580450813	0.999702239	promoter
ZAP70:98326859-98327208	73.62688119	-0.0953103	0.148974537	-0.639775773	0.522318386	0.999702239	promoter
ZAP70:98350978-98351360	121.8825524	-0.000772747	0.13385641	-0.005772952	0.995393876	0.999702239	promoter
ZAP70:98351610-98352080	169.984584	-0.049413235	0.133290471	-0.370718436	0.710847257	0.999702239	promoter
MRPL30:99798874-99799062	47.24814543	0.092821315	0.155981681	0.595078313	0.551791124	0.999702239	promoter
POU3F3:105471763-105471816	8.850565569	0.034033426	0.093599915	0.363605304	0.716152766	0.999702239	promoter
GPR45:105853484-105853901	82.78752323	-0.044109143	0.150469741	-0.293142943	0.769412894	0.999702239	promoter
GPR45:105858613-105859390	380.439202	0.064211875	0.150660076	0.426203655	0.669959454	0.999702239	promoter
RGPD4:108443200-108446541	2180.827434	0.118594725	0.157273199	0.754068243	0.450808245	0.999702239	promoter
RANBP2:109336222-109336289	16.74189981	0.020495112	0.13865498	0.147813747	0.88248976	0.999702239	promoter
RGPD6:110552272-110552346	18.85855985	0.02670888	0.155643997	0.171602377	0.863750138	0.999702239	promoter
RGPD5:110552494-110552758	49.56034136	0.16914637	0.151580724	1.115883114	0.264472171	0.999702239	promoter
PAX8-AS1:113993359-113994105	371.1017454	0.034989971	0.153597268	0.22780334	0.81979913	0.999702239	promoter
LINC01191:114736709-114737827	523.0622596	0.111092761	0.159294108	0.697406591	0.485548378	0.999702239	promoter
LOC101927881:129622228-129622518	114.1721393	0.088195733	0.144797151	0.609098538	0.542459127	0.999702239	promoter
MED15P9:130887145-130887531	118.7319821	0.022839678	0.135465221	0.168601785	0.866109876	0.999702239	promoter
LOC646743:131328264-131328916	239.237603	-0.009964707	0.145765807	-0.068361074	0.945498208	0.999702239	promoter
POTEJ:131368318-131368837	223.6316543	0.161500441	0.155705301	1.037218647	0.299633969	0.999702239	promoter
POTEE:131975106-131975731	251.2626391	0.139188278	0.157229454	0.885255747	0.376018711	0.999702239	promoter
TUBA3D:132233553-132234204	321.2169098	0.110223137	0.136668934	0.806497381	0.419956118	0.999702239	promoter
C2orf27A:132481509-132482107	214.0444991	0.101908774	0.156782545	0.650000764	0.515691728	0.999702239	promoter
GPR39:133175197-133175629	135.8468011	0.053286038	0.124532808	0.427887549	0.668732993	0.999702239	promoter
PABPC1P2:147344711-147345503	303.44648	0.090034678	0.149972012	0.600343204	0.548277531	0.999702239	promoter
LOC102724058:166813399-166814250	356.5460081	0.082476506	0.159294089	0.517762497	0.604623987	0.999702239	promoter
KLHL41:170361509-170362070	176.1007867	-0.050743136	0.121634237	-0.417178069	0.676548165	0.999702239	promoter
KLHL41:170362120-170362954	364.8654835	0.086964696	0.133147122	0.653147395	0.51366126	0.999702239	promoter
CYBRD1:172373757-172373993	72.70278142	0.027988995	0.148135982	0.18894123	0.850138879	0.999702239	promoter
CYBRD1:172374016-172374341	90.61294302	0.064695001	0.153595991	0.421202407	0.673607287	0.999702239	promoter
LINC01117:177498270-177498390	34.78796415	0.089067147	0.160213305	0.555928532	0.578259712	0.999702239	promoter
LINC01117:177498433-177498545	24.19719567	-0.030336481	0.160243241	-0.189315201	0.849845782	0.999702239	promoter
DFNB59:179311513-179311601	32.20768103	-0.041044947	0.160071272	-0.256416698	0.797629096	0.999702239	promoter
SCHLAP1:181556093-181556603	209.4106486	0.096080688	0.152815889	0.62873493	0.529522606	0.999702239	promoter
PPP1R1C:182845814-182845896	29.17500356	0.004188187	0.153132466	0.027350091	0.978180505	0.999702239	promoter
OSGEPL1-AS1:190624936-190625326	81.16332716	-0.184864114	0.151524496	-1.22002791	0.222454295	0.999702239	promoter
COQ10B:198315392-198315698	78.66722193	-0.021259698	0.139870138	-0.151995972	0.879190113	0.999702239	promoter
LOC101927641:200468477-200469144	227.3832698	0.055376487	0.150855826	0.367082191	0.713557711	0.999702239	promoter
CFLAR:202004656-202005038	138.8929758	0.014958544	0.157233927	0.095135597	0.924207124	0.999702239	promoter
FZD7:202900510-202901100	275.3765958	0.116773882	0.155729131	0.749852525	0.45334353	0.999702239	promoter
FAM117B:203498465-203498574	37.15501299	0.112646081	0.156457364	0.71997941	0.471537673	0.999702239	promoter
PTH2R:209225083-209225545	175.3776416	0.029103913	0.151445909	0.192173647	0.847606188	0.999702239	promoter
MAP2:210284306-210284485	45.48995075	-0.08826642	0.160004808	-0.551648551	0.581189166	0.999702239	promoter
TMEM198:220404153-220404624	144.5560572	-0.101141411	0.125734202	-0.804406515	0.42116224	0.999702239	promoter
TMEM198:220405036-220405448	112.6779194	0.062040875	0.144135422	0.430434613	0.666879522	0.999702239	promoter
INHA:220431955-220432338	99.27775928	-0.142124555	0.15123378	-0.939767256	0.347336958	0.999702239	promoter
INHA:220432725-220433159	180.8126251	0.055443575	0.14109255	0.392958916	0.694349826	0.999702239	promoter
INHA:220434737-220435249	162.9268746	-0.028235248	0.157160075	-0.179659163	0.857420155	0.999702239	promoter
KCNE4:223917584-223918164	181.8364271	-0.072228284	0.120612409	-0.598846208	0.549275446	0.999702239	promoter
SPATA3:231855839-231856109	69.20908916	0.207349065	0.159628112	1.29895081	0.193960811	0.999702239	promoter
MIR1244-1:232573310-232573452	36.60705253	-0.008636752	0.159263189	-0.054229432	0.956752372	0.999702239	promoter
ALPP:233244314-233244759	179.37272	0.084116122	0.140597513	0.59827603	0.549655767	0.999702239	promoter
ALPPL2:233272435-233272893	158.3572344	0.0380327	0.143344271	0.265324169	0.790759747	0.999702239	promoter
ALPI:233321695-233321874	53.95253692	0.064491207	0.160304352	0.402304781	0.687459737	0.999702239	promoter
CHRNG:233404666-233404929	67.97499822	-0.01709283	0.160194828	-0.106700262	0.915026775	0.999702239	promoter
GIGYF2:233560954-233561181	55.96337339	-0.143345986	0.153097237	-0.936306814	0.349115241	0.999702239	promoter
UGT1A3:234632773-234633838	477.5384367	0.077189003	0.13580093	0.568398195	0.569764616	0.999702239	promoter
UGT1A1:234663919-234664268	123.6904711	0.057439657	0.157488176	0.364723612	0.715317731	0.999702239	promoter
RBM44:238706976-238708182	749.9859422	0.131556322	0.160047549	0.821982737	0.411086722	0.999702239	promoter
SCLY:238966501-238967031	185.1175231	0.080697098	0.152979859	0.527501456	0.597845406	0.999702239	promoter
ESPNL:239006744-239007140	136.4811413	0.209616611	0.132692623	1.579715636	0.114172003	0.999702239	promoter
ESPNL:239009131-239009488	98.98146479	-0.116147604	0.152564257	-0.761302855	0.446476195	0.999702239	promoter
ESPNL:239010540-239010814	85.51948781	0.108594453	0.146944923	0.739014666	0.459898092	0.999702239	promoter
ESPNL:239036876-239036984	48.79101512	0.059104598	0.156704228	0.377172963	0.706045071	0.999702239	promoter
ESPNL:239037352-239037779	143.1255479	0.015943599	0.147416441	0.108153467	0.913873956	0.999702239	promoter
KLHL30:239049305-239050261	367.9948226	0.001944806	0.155001118	0.012547045	0.989989169	0.999702239	promoter
DUSP28:241497808-241497849	18.07883582	0.080625416	0.137873512	0.584778139	0.558696905	0.999702239	promoter
GPR35:241562732-241562824	17.43614391	0.006605911	0.041481175	0.15925081	0.873471274	0.999702239	promoter
GPR35:241565472-241565843	124.3059666	0.106191744	0.150843637	0.703985573	0.481441758	0.999702239	promoter
AQP12A:241631658-241632115	131.6128168	-0.06060565	0.152335336	-0.397843675	0.690745421	0.999702239	promoter
ATG4B:242572294-242572737	175.1421625	0.066467826	0.120731466	0.550542695	0.581947201	0.999702239	promoter
GAL3ST2:242713928-242714271	68.46614214	-0.040894707	0.15826148	-0.258399626	0.796098505	0.999702239	promoter
NEU4:242750042-242750412	145.7610199	0.045563102	0.156892354	0.290409959	0.771502625	0.999702239	promoter
RTP5:242812362-242812763	112.1789739	-0.106175455	0.143951975	-0.737575533	0.460772428	0.999702239	promoter
CHL1:234364-234772	110.6775059	0.000635661	0.15829425	0.004015694	0.996795948	0.999702239	promoter
CNTN4:2280336-2280563	44.18529577	0.017002591	0.157820759	0.107733554	0.914207052	0.999702239	promoter
TRNT1:3167588-3168094	127.0747343	-0.026103602	0.140467359	-0.185833932	0.852574994	0.999702239	promoter
ARL8B:5161354-5161502	39.95815066	-0.040933552	0.159094015	-0.257291591	0.796953683	0.999702239	promoter
PRRT3-AS1:9987945-9989708	804.2953914	0.052050932	0.159029669	0.327303278	0.743438513	0.999702239	promoter
HRH1:11291827-11292169	79.06542489	-0.040934855	0.140827587	-0.290673556	0.771300998	0.999702239	promoter
ATG7:11313099-11313255	36.84493513	-0.052005626	0.158822342	-0.327445279	0.743331125	0.999702239	promoter
FBLN2:13611935-13612524	200.0909474	0.002115656	0.11796044	0.017935304	0.985690465	0.999702239	promoter
TRIM71:32861102-32861491	113.461793	-0.027556454	0.137896819	-0.199833864	0.841610515	0.999702239	promoter
MOBP:39543809-39544408	88.06765168	-0.001482462	0.082643935	-0.017937943	0.98568836	0.999702239	promoter
NKTR:42641020-42641068	18.5800889	-0.051133613	0.159248134	-0.321093952	0.748139194	0.999702239	promoter
KLHL40:42727650-42727988	58.75782381	0.051188434	0.15944367	0.321044003	0.748177045	0.999702239	promoter
LOC729083:42811357-42811657	94.48413426	-0.053781088	0.145195276	-0.370405219	0.711080585	0.999702239	promoter
KRBOX1:42977933-42978072	30.83114883	0.034379792	0.126479668	0.271820698	0.785759889	0.999702239	promoter
FAM198A:43018373-43018763	88.70629369	-0.01497794	0.147411938	-0.101606017	0.919069403	0.999702239	promoter
TOPAZ1:44283183-44283866	296.5263068	0.031905283	0.151784182	0.210201635	0.833510304	0.999702239	promoter
ZNF660:44622282-44622486	60.35861978	-0.110023475	0.153154779	-0.718380945	0.472522433	0.999702239	promoter
ZNF660:44622539-44622998	115.2248262	-0.083448267	0.160144491	-0.521081094	0.602310281	0.999702239	promoter
ZNF502:44752414-44752681	65.18536797	0.010042022	0.146533021	0.068530775	0.945363122	0.999702239	promoter
RTP3:46535558-46536745	610.5228826	0.070685758	0.139704243	0.505967149	0.612879711	0.999702239	promoter
MIR1226:47891082-47891755	238.439301	0.031391198	0.144652756	0.217010714	0.828199995	0.999702239	promoter
MIR4443:48237307-48237353	18.11515265	0.020426306	0.151507048	0.134820827	0.892753538	0.999702239	promoter
ZNF589:48280727-48280980	58.74765927	0.024430641	0.153215311	0.159452998	0.873311987	0.999702239	promoter
CELSR3-AS1:48698256-48698934	341.0035062	0.119071729	0.159758675	0.74532246	0.456076807	0.999702239	promoter
RNF123:49723212-49723567	106.2288903	-0.070354512	0.156739181	-0.448863591	0.653530062	0.999702239	promoter
RNF123:49724466-49724528	16.49993401	0.009052184	0.158765608	0.057016026	0.954532429	0.999702239	promoter
RBM6:49975695-49975919	52.93898005	-0.133771412	0.156116974	-0.856866542	0.391518645	0.999702239	promoter
RBM5:50121545-50121819	117.1199897	0.100270794	0.151197632	0.663177014	0.507217191	0.999702239	promoter
RBM5:50121845-50123384	761.5628522	0.074294753	0.134615197	0.551904644	0.581013686	0.999702239	promoter
LSMEM2:50314100-50314215	26.8659823	-0.11202386	0.15842362	-0.7071159	0.479494456	0.999702239	promoter
LSMEM2:50314359-50314470	30.76302202	0.144071448	0.160272102	0.898917813	0.368696439	0.999702239	promoter
MANF:51418780-51419053	85.22440768	0.100156024	0.146334746	0.684430915	0.4937031	0.999702239	promoter
RBM15B:51429541-51430647	365.6852187	-0.029730684	0.132096298	-0.225068262	0.821926171	0.999702239	promoter
GRM2:51740877-51741385	143.1605085	0.035596806	0.14862505	0.239507447	0.810712122	0.999702239	promoter
IQCF4:51853263-51853648	110.9667997	-0.030569123	0.142588538	-0.214386956	0.830245313	0.999702239	promoter
IQCF2:51892101-51893263	538.0682989	0.038809276	0.134761336	0.287985241	0.773358036	0.999702239	promoter
IQCF5-AS1:51907853-51908067	64.5267431	0.047483087	0.146177881	0.324830858	0.745309088	0.999702239	promoter
STAB1:52526183-52526370	51.55276423	-0.103122305	0.157615787	-0.654263808	0.512941859	0.999702239	promoter
SMIM4:52568367-52568903	245.7834517	0.128902564	0.151254822	0.852221188	0.394091339	0.999702239	promoter
PRICKLE2-AS2:64084975-64085518	153.2804315	0.09371106	0.149692472	0.626023866	0.531299288	0.999702239	promoter
MIR4444-1:75263543-75263900	81.02203078	0.156945597	0.152385904	1.029922018	0.303046614	0.999702239	promoter
LINC00960:75716940-75717261	137.9037466	0.257232869	0.159659342	1.611135722	0.107150144	0.999702239	promoter
LINC00960:75717959-75718797	1355.326035	0.46996739	0.158990643	2.955943698	0.00311714	0.999702239	promoter
LINC00960:75718880-75719193	211.3006555	0.276450734	0.159946763	1.728392177	0.083917937	0.999702239	promoter
LINC00960:75719624-75719745	77.86773109	0.219347478	0.153997028	1.424361758	0.154341778	0.999702239	promoter
LINC00960:75719812-75719906	45.57229087	0.134379185	0.16027814	0.838412433	0.401799109	0.999702239	promoter
LINC00960:75720027-75720253	84.93059858	0.266099863	0.160220003	1.660840461	0.096745493	0.999702239	promoter
LINC00960:75721306-75721538	82.60745041	0.194481638	0.158879287	1.224084283	0.220920434	0.999702239	promoter
LINC00960:75721573-75721914	203.8927092	0.268345039	0.154877863	1.732623589	0.083162594	0.999702239	promoter
LINC00960:75721958-75722079	34.83871908	0.165310281	0.160101259	1.032535797	0.301821187	0.999702239	promoter
ROBO2:77147208-77147441	73.32078089	0.092083838	0.14019886	0.656808751	0.511303896	0.999702239	promoter
ROBO2:77147956-77148095	26.02806322	0.119290436	0.160065792	0.745258777	0.456115296	0.999702239	promoter
CADM2:85553695-85554254	273.9943234	0.096848345	0.15914864	0.608540203	0.54282925	0.999702239	promoter
LINC00879:94656618-94657328	271.211583	0.046329805	0.155486168	0.29796737	0.765728068	0.999702239	promoter
LINC01205:109129412-109129510	42.41904513	0.333289433	0.160253489	2.079763979	0.037547186	0.999702239	promoter
ZBTB20-AS1:114069650-114070798	643.2072133	0.096698368	0.153502133	0.629948045	0.528728577	0.999702239	promoter
LSAMP-AS1:116078907-116079041	31.07665825	0.122011176	0.157850479	0.772954107	0.439549542	0.999702239	promoter
LSAMP-AS1:116079075-116079270	51.82223385	0.001617827	0.15246956	0.010610819	0.99153395	0.999702239	promoter
C3orf30:118864766-118865156	132.8910566	-0.000160988	0.153007184	-0.001052159	0.999160498	0.999788865	promoter
PLXNA1:126707563-126708562	425.9613953	0.053018443	0.115394954	0.459452004	0.645909611	0.999702239	promoter
C3orf56:126911686-126912169	156.4166052	0.063007672	0.135960138	0.463427534	0.643057947	0.999702239	promoter
GP9:128780849-128780982	46.82813014	-0.142856115	0.155536138	-0.918475391	0.358370037	0.999702239	promoter
COL6A6:130280514-130280727	67.95403742	0.144509564	0.146417039	0.986972313	0.323656212	0.999702239	promoter
SRPRB:133502734-133503075	119.2703962	0.051524608	0.159060084	0.323931726	0.745989724	0.999702239	promoter
SRPRB:133503716-133504449	405.7106223	0.055557752	0.155928703	0.356302275	0.721614205	0.999702239	promoter
NCK1:136582910-136582969	22.95765095	-0.146891255	0.16008415	-0.917587748	0.358834735	0.999702239	promoter
CLDN18:137728967-137729292	87.66396075	-0.016840028	0.14580644	-0.115495775	0.908052169	0.999702239	promoter
GRK7:141497165-141497657	174.5255248	0.069372408	0.127408564	0.544487793	0.586105846	0.999702239	promoter
PAQR9-AS1:142681190-142681788	250.6711957	0.153632709	0.115735009	1.327452341	0.184359095	0.999702239	promoter
CHST2:142840414-142841205	382.5411359	0.078956037	0.154850652	0.509885083	0.610131973	0.999702239	promoter
GYG1:148705262-148705739	134.317305	0.070099601	0.160126455	0.437776513	0.661548298	0.999702239	promoter
HPS3:148844451-148844667	38.82854255	-0.15903243	0.160304494	-0.992064702	0.321165964	0.999702239	promoter
LEKR1:156540616-156540960	100.3293553	-0.040671991	0.134662441	-0.302029215	0.762629792	0.999702239	promoter
RSRC1:157823573-157823636	21.80925349	0.176922782	0.153949786	1.14922396	0.250463644	0.999702239	promoter
GFM1:158361411-158361480	23.80898283	0.252172012	0.160158808	1.574512289	0.115369063	0.999702239	promoter
SCHIP1:159557808-159558042	44.87573612	-0.00585917	0.157827353	-0.03712392	0.9703862	0.999702239	promoter
MIR4789:175089032-175089344	51.27946259	-0.00035481	0.15732238	-0.002255304	0.998200529	0.999702239	promoter
HTR3E:183817319-183817711	86.23614371	0.027582097	0.149859642	0.184052872	0.853971977	0.999702239	promoter
AP2M1:183887779-183888712	457.4629667	0.130459663	0.155758458	0.837576745	0.402268458	0.999702239	promoter
MIR1224:183959148-183959878	278.0711872	0.018683098	0.144123857	0.12963224	0.896857395	0.999702239	promoter
SNORD66:184044929-184045374	127.9998941	0.091735416	0.133554154	0.686878042	0.492159585	0.999702239	promoter
FAM131A:184056377-184056834	145.6648161	0.02041216	0.145267902	0.140513905	0.888253967	0.999702239	promoter
EPHB3:184280612-184280810	45.73424199	-0.107990013	0.155771116	-0.693260827	0.488145881	0.999702239	promoter
LOC100131635:187416362-187416911	191.6078687	-0.028064748	0.13290602	-0.211162354	0.832760586	0.999702239	promoter
TMEM44-AS1:194303313-194303715	81.4485662	-0.068596455	0.146541033	-0.468104079	0.639710163	0.999702239	promoter
SLC51A:195940669-195941022	101.7858239	0.031070532	0.143398051	0.216673323	0.828462939	0.999702239	promoter
ZNF718:53084-54266	1042.808733	0.254681528	0.159752946	1.594221172	0.110886506	0.999702239	promoter
PIGG:491535-491842	94.41602652	0.005093935	0.143399824	0.035522606	0.971663021	0.999702239	promoter
PDE6B:619513-620023	237.997424	0.144009978	0.143178344	1.005808381	0.314507755	0.999702239	promoter
PDE6B:642826-643084	101.5073742	0.080989187	0.136979102	0.591252139	0.554351493	0.999702239	promoter
PDE6B:644482-644741	73.03927933	-0.094648726	0.149074603	-0.634908454	0.525488123	0.999702239	promoter
PDE6B:647142-647563	162.5628008	0.148233349	0.150533616	0.984719248	0.324761996	0.999702239	promoter
PCGF3:698257-698813	296.3381751	0.108020695	0.156496277	0.690244506	0.490040439	0.999702239	promoter
TMEM175:921175-921790	445.2786778	0.173449998	0.159994007	1.084103091	0.278319092	0.999702239	promoter
IDUA:982658-984492	952.4577218	0.105304129	0.154975533	0.679488735	0.496828243	0.999702239	promoter
FGFRL1:1006941-1007452	147.5561279	0.010298057	0.126051826	0.081697007	0.934887658	0.999702239	promoter
CTBP1-AS:1201349-1201621	64.73596227	-0.107592154	0.155154513	-0.693451661	0.488026151	0.999702239	promoter
CTBP1-AS:1202454-1202762	87.2131074	0.021746467	0.148379315	0.146559966	0.883479355	0.999702239	promoter
CTBP1-AS:1205805-1206173	105.0046449	-0.087510793	0.135711296	-0.644830573	0.519036987	0.999702239	promoter
MAEA:1302213-1302591	102.6518445	0.021946677	0.137669524	0.159415651	0.873341409	0.999702239	promoter
MAEA:1304751-1304856	45.5310908	0.02727099	0.154847109	0.176115587	0.860203135	0.999702239	promoter
MAEA:1304857-1305306	149.8635141	-0.02707109	0.143771792	-0.188292083	0.850647691	0.999702239	promoter
UVSSA:1342704-1343077	119.2991509	-0.033982553	0.149545898	-0.22723828	0.820238463	0.999702239	promoter
FGFR3:1791399-1791608	60.17290691	0.0386064	0.151768023	0.254377699	0.799203778	0.999702239	promoter
NAT8L:2062508-2063289	318.4098533	0.13670738	0.15989133	0.855001831	0.392550134	0.999702239	promoter
MSANTD1:3249877-3249927	35.6323899	0.019894796	0.158588243	0.125449375	0.900167801	0.999702239	promoter
MSANTD1:3249930-3250224	91.15400169	0.078085137	0.14465208	0.539813442	0.589325696	0.999702239	promoter
MSANTD1:3250494-3251587	520.9502022	0.115065034	0.158397948	0.726430084	0.467575154	0.999702239	promoter
RGS12:3368112-3368523	87.14156804	0.136452323	0.158105152	0.863047921	0.38811112	0.999702239	promoter
RGS12:3368873-3369277	109.2280925	0.002582884	0.134581512	0.019191971	0.984687963	0.999702239	promoter
DOK7:3486198-3486290	28.33797169	0.120404872	0.159839718	0.753285064	0.451278632	0.999702239	promoter
LINC00955:3576228-3576524	84.08777852	-0.010216703	0.159580372	-0.064022306	0.948952466	0.999702239	promoter
LOC93622:6674402-6674858	122.8303954	-0.059431294	0.148654335	-0.399795231	0.689307344	0.999702239	promoter
GPR78:8582896-8583458	195.7394518	0.002054887	0.152849962	0.01344382	0.989273706	0.999702239	promoter
LOC650293:8947932-8948311	100.8090201	0.127746178	0.137573677	0.928565559	0.353114277	0.999702239	promoter
USP17L18:9212351-9212469	41.34189738	0.189510325	0.150482997	1.259347096	0.207904989	0.999702239	promoter
USP17L13:9224112-9224214	54.13454685	0.206711159	0.160265513	1.28980437	0.19711859	0.999702239	promoter
USP17L15:9231259-9231353	31.11029175	0.201742525	0.159588771	1.264139855	0.206179834	0.999702239	promoter
USP17L15:9235957-9236265	131.1892555	0.297371916	0.158414675	1.877174036	0.060494245	0.999702239	promoter
USP17L18:9245448-9245588	71.037485	0.26692088	0.158374894	1.685373694	0.091916496	0.999702239	promoter
USP17L18:9250269-9250524	88.76458492	0.211484402	0.159399157	1.326759846	0.184588137	0.999702239	promoter
USP17L11:9257226-9257502	91.38383729	0.134155309	0.156099992	0.859419066	0.390109355	0.999702239	promoter
USP17L22:9266808-9266941	55.57195661	0.125898985	0.160106273	0.78634636	0.4316646	0.999702239	promoter
USP17L22:9269267-9269521	83.66322239	0.282642311	0.159360663	1.773601495	0.07612909	0.999702239	promoter
USP17L25:9326657-9326907	79.06985293	0.126785338	0.155060979	0.817648249	0.413558069	0.999702239	promoter
USP17L25:9329030-9329272	84.28226135	0.162585028	0.159277978	1.020762758	0.307366853	0.999702239	promoter
USP17L25:9331490-9331642	65.68053543	0.124732482	0.158440757	0.787249979	0.431135545	0.999702239	promoter
USP17L25:9333852-9334036	70.82736025	0.234591111	0.16025721	1.463841232	0.143237334	0.999702239	promoter
USP17L30:9336145-9336400	58.64429196	0.100782312	0.158442794	0.636080127	0.524724198	0.999702239	promoter
USP17L30:9338606-9338751	66.83778872	0.196281667	0.160013662	1.226655677	0.219952033	0.999702239	promoter
USP17L25:9340884-9341147	82.37146508	0.272155757	0.160226724	1.698566576	0.089400879	0.999702239	promoter
USP17L25:9343349-9343478	60.72813692	0.236135674	0.156856282	1.505426951	0.132214344	0.999702239	promoter
USP17L25:9345721-9345879	75.36224632	0.28543316	0.16018155	1.781935318	0.07475978	0.999702239	promoter
USP17L25:9348098-9348231	54.67792277	0.163691428	0.15758985	1.038718089	0.298935866	0.999702239	promoter
USP17L25:9350384-9350636	87.19165952	0.216133422	0.160295433	1.348344229	0.177547693	0.999702239	promoter
USP17L25:9352824-9352987	52.68744729	0.221734178	0.159151506	1.393227024	0.16355115	0.999702239	promoter
USP17L25:9355119-9355320	57.94106392	0.209664938	0.155257895	1.350430126	0.176878053	0.999702239	promoter
USP17L9P:9357567-9357719	64.49888516	0.1877991	0.160291965	1.171606451	0.241355097	0.999702239	promoter
USP17L25:9359942-9360113	69.06743922	0.210863894	0.160234402	1.315971425	0.188183634	0.999702239	promoter
USP17L25:9362335-9362505	67.30815079	0.204915651	0.159563798	1.28422395	0.199063608	0.999702239	promoter
USP17L25:9364618-9364870	77.03807129	0.206051552	0.155923407	1.321492107	0.186337333	0.999702239	promoter
USP17L6P:9367079-9367255	68.11901102	0.168671043	0.159151713	1.059812926	0.289229715	0.999702239	promoter
USP17L6P:9369463-9369601	64.09459969	0.213265297	0.158765155	1.343275208	0.179182877	0.999702239	promoter
DRD5:9783897-9784081	73.02634304	-0.015613628	0.160304264	-0.097399952	0.922408782	0.999702239	promoter
DRD5:9784284-9784902	257.0872434	0.100083377	0.131998954	0.75821341	0.448323234	0.999702239	promoter
MIR572:11370228-11370994	137.9420233	0.021672925	0.15897842	0.136326208	0.891563407	0.999702239	promoter
LOC102723828:31997828-31998554	311.1497998	0.103001921	0.158921644	0.648130228	0.516900725	0.999702239	promoter
WDR19:39182294-39182668	81.52731637	0.11566575	0.138352032	0.836024949	0.403140867	0.999702239	promoter
LOC401127:39481844-39482392	208.2520453	0.136604354	0.15732308	0.868304598	0.385227606	0.999702239	promoter
UCHL1:41257191-41257266	24.78651861	0.03365448	0.159975343	0.210372921	0.833376625	0.999702239	promoter
DCAF4L1:41983904-41984327	167.7200893	0.000851719	0.146111519	0.005829236	0.995348969	0.999702239	promoter
DCAF4L1:41984863-41985102	60.98745161	0.032222046	0.156804036	0.205492453	0.837187394	0.999702239	promoter
FTLP10:69048218-69048514	90.09268832	-0.222667593	0.139431357	-1.596969272	0.110272557	0.999702239	promoter
USO1:76645492-76645588	22.34704524	-0.012024076	0.160281324	-0.075018573	0.940199934	0.999702239	promoter
ART3:76932298-76932654	80.22196787	-0.020440814	0.155116981	-0.131776765	0.895160865	0.999702239	promoter
SEPT11:77869359-77869693	77.06873851	0.139948997	0.151855875	0.921590932	0.35674199	0.999702239	promoter
ANXA3:79468518-79469089	235.3107114	0.026582371	0.123271619	0.215640641	0.829267874	0.999702239	promoter
ANXA3:79469091-79469806	265.019528	-0.005718162	0.13947787	-0.04099691	0.967298359	0.999702239	promoter
COPS4:83953461-83953674	31.21353046	0.074675163	0.160173921	0.466212996	0.641063048	0.999702239	promoter
DSPP:88527007-88527124	46.9587197	0.323874809	0.158600692	2.042076892	0.041143905	0.999702239	promoter
PDHA2:96761119-96761507	142.1194288	0.137340521	0.132973331	1.032842598	0.301677565	0.999702239	promoter
METAP1:99914690-99915255	181.5182966	0.141531831	0.160207386	0.883428871	0.377004598	0.999702239	promoter
CCDC109B:110478534-110478949	134.2514252	0.050958587	0.145102561	0.35119013	0.725445714	0.999702239	promoter
ENPEP:111397809-111398098	72.38236162	-0.020981644	0.15609829	-0.134413032	0.893075977	0.999702239	promoter
AP1AR:113148522-113148656	49.73818912	0.119244009	0.152191017	0.783515426	0.433324499	0.999702239	promoter
MIR1973:117218130-117218396	105.0898312	0.136941398	0.15930859	0.859598331	0.390010495	0.999702239	promoter
ADAD1:123299259-123299375	31.46109108	0.018997163	0.159997665	0.118734002	0.905486097	0.999702239	promoter
ADAD1:123300318-123300927	257.9488431	0.164784207	0.158460646	1.039906194	0.298383484	0.999702239	promoter
LINC01091:124691747-124691950	41.83452976	-0.074607059	0.153771006	-0.485182875	0.627546629	0.999702239	promoter
SLC25A31:128651276-128652179	455.5953642	0.095840747	0.157721376	0.607658575	0.543413943	0.999702239	promoter
ABHD18:128885483-128885695	78.5358549	0.121703335	0.14950267	0.814054595	0.415613676	0.999702239	promoter
LOC101927305:132680993-132681456	231.5941462	0.093949377	0.158650389	0.592178676	0.553730947	0.999702239	promoter
LOC101927305:132681560-132681702	72.85231462	0.131564503	0.15778139	0.833840435	0.404370906	0.999702239	promoter
LOC101927305:132681732-132682196	171.0240135	0.177361674	0.151935744	1.167346603	0.243070426	0.999702239	promoter
LOC101927305:132682669-132683996	716.3938568	0.183596448	0.152896553	1.200788667	0.229833189	0.999702239	promoter
LOC101927305:132684042-132684559	193.6492159	0.068034737	0.12182847	0.558446944	0.576539224	0.999702239	promoter
LOC101927305:132684987-132686432	760.3885003	0.177338478	0.150269469	1.180136451	0.237945949	0.999702239	promoter
SLC7A11-AS1:139009615-139010496	288.9347202	0.025242148	0.153801093	0.164122031	0.869635079	0.999702239	promoter
MAB21L2:151500640-151501536	420.793229	0.102261291	0.16021795	0.638263634	0.52330208	0.999702239	promoter
MAB21L2:151503937-151505296	686.8744147	0.081013055	0.14976806	0.540923447	0.588560349	0.999702239	promoter
LRAT:155661596-155662055	124.3810966	0.109357703	0.13247739	0.825482014	0.40909799	0.999702239	promoter
RBM46:155702502-155702552	25.57560037	-0.157134871	0.158752647	-0.98980946	0.32226726	0.999702239	promoter
RBM46:155702711-155703238	220.0118573	-0.011812277	0.157199426	-0.075141988	0.940101741	0.999702239	promoter
TRIM60:165952701-165953039	90.77131208	-0.095242423	0.139993986	-0.68033225	0.496294109	0.999702239	promoter
TRIM60:165953593-165953847	91.82582503	-0.137715824	0.141303347	-0.974611194	0.329753159	0.999702239	promoter
ZFP42:188912698-188913097	143.147526	0.06474619	0.133348013	0.485542969	0.62729124	0.999702239	promoter
LINC01596:190802388-190802696	222.849327	0.165319646	0.149786322	1.10370322	0.269721898	0.999702239	promoter
FRG1:190861693-190861762	29.02166213	0.208286164	0.160065363	1.301256937	0.193170522	0.999702239	promoter
FRG1:190861925-190862032	45.04744505	0.130839873	0.158239737	0.826845866	0.408324429	0.999702239	promoter
DBET:190986388-190986534	141.3981513	0.318302357	0.160289318	1.985798933	0.047055654	0.999702239	promoter
DBET:190986551-190986806	296.1187249	0.327742979	0.159944586	2.0491033	0.040452015	0.999702239	promoter
DBET:190986820-190987207	348.3489177	0.299340332	0.158772998	1.885335264	0.059384588	0.999702239	promoter
DBET:190987244-190987420	132.4652015	0.255541755	0.158983459	1.607348061	0.107978037	0.999702239	promoter
DBET:190987443-190987545	72.31391943	0.323067117	0.1602565	2.015937677	0.043806493	0.999702239	promoter
LRRC14B:186658-186791	48.39946871	0.083552898	0.153684428	0.543665345	0.586671784	0.999702239	promoter
LRRC14B:192035-192530	194.0586614	0.028680443	0.133381405	0.2150258	0.829747204	0.999702239	promoter
SDHA:213422-213553	55.82286603	-0.054619909	0.159442382	-0.342568322	0.731923237	0.999702239	promoter
SDHA:213628-213728	42.59122471	-0.013962408	0.159115712	-0.087750025	0.930075359	0.999702239	promoter
PDCD6:266830-267086	146.0166211	0.074167715	0.142917656	0.518954181	0.603792693	0.999702239	promoter
SLC6A19:1201592-1202215	220.1061457	-0.006053734	0.134964045	-0.04485442	0.964223348	0.999702239	promoter
SLC6A18:1223273-1223384	26.69286395	-0.061501083	0.158755939	-0.387393903	0.698464617	0.999702239	promoter
SLC6A18:1226925-1227531	177.4087627	0.086026883	0.160189886	0.537030677	0.591246424	0.999702239	promoter
LOC101929153:4775280-4775376	27.71742665	0.099607698	0.158343075	0.629062548	0.529308108	0.999702239	promoter
ADAMTS16:5137906-5138402	181.9624735	0.02179145	0.147625865	0.147612679	0.882648448	0.999702239	promoter
ADAMTS16:5138940-5139127	40.46465039	0.091371562	0.157619638	0.579696556	0.562119266	0.999702239	promoter
MIR4458:8457568-8458391	226.4499463	-0.022483069	0.107296568	-0.209541359	0.834025652	0.999702239	promoter
LOC101929284:8840409-8840961	226.9040944	0.008303699	0.143591863	0.057828476	0.953885256	0.999702239	promoter
ROPN1L:10443674-10443837	56.57446536	0.040050855	0.155431026	0.257676064	0.796656921	0.999702239	promoter
LINC01194:12574006-12575228	454.1570654	0.050227719	0.150100399	0.334627482	0.737906111	0.999702239	promoter
FAM105A:14577191-14577884	256.0857335	0.146966558	0.155763184	0.943525638	0.345412108	0.999702239	promoter
MIR887:15936558-15937479	427.275063	0.108996994	0.159157725	0.684836341	0.4934472	0.999702239	promoter
PRDM9:23507361-23507422	24.60961473	0.08049949	0.1601801	0.502556124	0.615276384	0.999702239	promoter
PRDM9:23507479-23507808	78.13026844	-0.050901394	0.159266351	-0.31959917	0.749272204	0.999702239	promoter
C5orf17:23951344-23951891	207.2761479	0.026350103	0.156936993	0.167902432	0.866660037	0.999702239	promoter
LSP1P3:28927489-28928649	448.3426176	0.02058924	0.159676746	0.128943258	0.897402548	0.999702239	promoter
RAI14:34684177-34684226	21.18022491	-0.13537706	0.160303852	-0.844502852	0.39838847	0.999702239	promoter
GHR:42563550-42563912	65.46244758	0.129002465	0.14761391	0.873918082	0.382162867	0.999702239	promoter
LOC153684:43037237-43037650	108.7278736	-0.034010681	0.136136251	-0.249828248	0.802720173	0.999702239	promoter
SNX18:53814658-53815066	105.2621511	-0.127944241	0.146014808	-0.876241548	0.380898734	0.999702239	promoter
DDX4:55033709-55034203	215.506237	0.073494635	0.155182229	0.473602133	0.635783654	0.999702239	promoter
IPO11:61704331-61704510	58.05724929	0.167570457	0.153471699	1.091865524	0.274892213	0.999702239	promoter
PPWD1:64860203-64860392	49.17267008	-0.128343154	0.153728046	-0.834871434	0.4037901	0.999702239	promoter
LOC102467655:67481832-67482513	227.7643898	0.071197599	0.144412323	0.493016089	0.622001219	0.999702239	promoter
LOC102467655:67483361-67483809	116.7223636	-0.068761964	0.154604266	-0.444761101	0.656492408	0.999702239	promoter
HMGCR:74629441-74630040	180.9172184	0.019617645	0.131631923	0.149034097	0.881526728	0.999702239	promoter
BHMT2:78365942-78366194	66.6614247	0.074430903	0.145244659	0.512451909	0.60833477	0.999702239	promoter
CMYA5:78985580-78986060	224.4605602	0.049980863	0.160281836	0.311831109	0.755168881	0.999702239	promoter
MSH3:79950257-79950371	26.74561736	-0.039837966	0.160047576	-0.248913273	0.803427868	0.999702239	promoter
ATP6AP1L:81570282-81570607	73.77622612	-0.091050441	0.142789644	-0.637654376	0.523698691	0.999702239	promoter
LINC01554:95186778-95187417	241.8822293	0.131288076	0.149034958	0.88092135	0.378360391	0.999702239	promoter
LOC100289673:109220497-109220784	116.9804721	0.064959038	0.135424951	0.479668163	0.63146337	0.999702239	promoter
SLC25A46:110076608-110076715	27.08392253	-0.101103263	0.160027543	-0.631786635	0.527526308	0.999702239	promoter
WDR36:110426229-110426456	79.44921485	0.224645554	0.14144435	1.588225717	0.112235308	0.999702239	promoter
KCNN2:113768438-113768682	69.65355265	-0.086900922	0.143124022	-0.607172163	0.543736664	0.999702239	promoter
ARL14EPL:115387911-115388158	62.38962996	-0.012767667	0.148189666	-0.08615761	0.931341128	0.999702239	promoter
SEMA6A-AS1:115783097-115783152	25.98773549	-0.144431188	0.159573597	-0.905107048	0.365408678	0.999702239	promoter
SEMA6A-AS1:115783105-115783592	164.2964939	-0.047331896	0.119712427	-0.395379977	0.692562484	0.999702239	promoter
HNCAT21:117617959-117618847	423.2906683	0.090587382	0.132600642	0.683159456	0.494506089	0.999702239	promoter
MIR1244-2:118309184-118309767	193.2961325	0.064600933	0.159965363	0.403843253	0.686327988	0.999702239	promoter
FTMT:121187284-121188261	478.1604572	0.132636567	0.157659654	0.841284141	0.400188773	0.999702239	promoter
SRFBP1:121294815-121294879	21.96769176	0.177170383	0.159937799	1.107745537	0.267971727	0.999702239	promoter
SOWAHA:132150300-132150944	339.9764949	0.152503041	0.158814877	0.960256643	0.336926065	0.999702239	promoter
EGR1:137802652-137802930	70.88770163	0.007725336	0.142459114	0.05422844	0.956753162	0.999702239	promoter
EGR1:137803066-137803520	181.9460482	0.036051628	0.154309347	0.233632171	0.81527055	0.999702239	promoter
CXXC5:139056497-139057050	138.7803377	0.035718093	0.123718063	0.288705563	0.772806705	0.999702239	promoter
PCDHA1:140167141-140167958	275.7406398	0.037702937	0.160212601	0.23533066	0.8139521	0.999702239	promoter
PCDHA3:140175879-140176789	383.3093109	0.111351055	0.158802589	0.701191683	0.4831834	0.999702239	promoter
PCDHA4:140182041-140182726	291.6520455	0.04926801	0.156996671	0.313815635	0.753661069	0.999702239	promoter
PCDHA4:140188059-140188401	190.3760303	0.057248309	0.156155341	0.366611274	0.713908998	0.999702239	promoter
PCDHA4:140188440-140189104	293.7566818	0.035218881	0.159977814	0.22014853	0.82575548	0.999702239	promoter
PCDHA5:140202586-140203343	335.4752781	0.113680508	0.159443667	0.71298227	0.475856729	0.999702239	promoter
PCDHA6:140203507-140203633	31.56276866	-0.044252095	0.1602752	-0.276100698	0.782470725	0.999702239	promoter
PCDHA6:140208933-140209690	264.2339606	0.005895327	0.153542258	0.038395466	0.969372376	0.999702239	promoter
PCDHA7:140215218-140216003	282.3572664	0.069258142	0.158340722	0.437399436	0.661821693	0.999702239	promoter
PCDHA8:140222209-140223004	266.3137558	-0.067242361	0.150643798	-0.446366603	0.655332453	0.999702239	promoter
PCDHA9:140229351-140230168	245.5180062	0.054266395	0.137916553	0.393472676	0.693970401	0.999702239	promoter
PCDHA10:140236794-140237820	375.3498974	0.071356691	0.13905325	0.513160899	0.607838775	0.999702239	promoter
PCDHA12:140249921-140250790	346.6994455	0.071495616	0.158253065	0.451780292	0.651427268	0.999702239	promoter
PCDHA12:140256365-140257224	320.1218242	0.008101249	0.15392122	0.052632439	0.95802477	0.999702239	promoter
PCDHA13:140263100-140264082	376.6832813	0.107604698	0.15721799	0.684429928	0.493703723	0.999702239	promoter
PCDHB3:140475983-140476309	95.76141261	0.102751179	0.158656827	0.647631627	0.517223237	0.999702239	promoter
PCDHB4:140503288-140503409	39.81580214	-0.014594722	0.159913845	-0.091266156	0.92728111	0.999702239	promoter
PCDHB5:140516599-140517180	168.1653566	0.034275856	0.160088887	0.214105155	0.830465056	0.999702239	promoter
PCDHB17P:140531428-140531729	81.23934293	0.077477932	0.160215153	0.483586789	0.628679153	0.999702239	promoter
PCDHB17P:140537263-140537570	80.83697987	0.049451677	0.160275309	0.308542075	0.75766989	0.999702239	promoter
PCDHB7:140553995-140554363	125.6747422	-0.00229402	0.147282775	-0.015575616	0.987572959	0.999702239	promoter
PCDHB16:140559173-140559473	93.39240122	0.100457186	0.155971459	0.644074161	0.519527345	0.999702239	promoter
PCDHB10:140568586-140568743	48.0691639	0.077847343	0.159089211	0.489331377	0.62460711	0.999702239	promoter
PCDHB10:140573659-140573995	84.14576096	0.038071277	0.160216353	0.237624165	0.812172607	0.999702239	promoter
PCDHB11:140580999-140581270	78.73825264	0.013421294	0.160102601	0.08382933	0.933192128	0.999702239	promoter
PCDHB13:140590148-140590402	88.58167352	0.104559712	0.158949863	0.65781568	0.510656577	0.999702239	promoter
PCDHB13:140595387-140595687	76.58615962	0.053007821	0.159983137	0.331333802	0.740392361	0.999702239	promoter
PCDHB19P:140615939-140615981	16.85652675	0.078533386	0.150841473	0.520635233	0.6026209	0.999702239	promoter
PCDHB15:140626654-140627353	194.3925809	0.0091855	0.155403357	0.059107477	0.952866503	0.999702239	promoter
PCDHGA1:140712081-140712388	107.8534131	0.031433673	0.15716088	0.200009524	0.841473133	0.999702239	promoter
PCDHGA3:140720350-140720803	163.1869628	-0.076169025	0.154799584	-0.49204929	0.6226845	0.999702239	promoter
PCDHGB1:140725315-140725927	196.6924549	0.024188361	0.148962308	0.162379068	0.871007353	0.999702239	promoter
PCDHGB3:140751523-140751802	66.07246244	-0.053816433	0.153734296	-0.350061335	0.726292668	0.999702239	promoter
PCDHGA6:140755360-140755932	190.5332641	-0.011894957	0.159147384	-0.074741767	0.940420175	0.999702239	promoter
PCDHGB4:140768919-140769520	154.6377582	0.013829608	0.134482471	0.102835766	0.918093319	0.999702239	promoter
PCDHGB5:140774196-140774276	26.60254438	-0.108277328	0.160291723	-0.675501678	0.499357086	0.999702239	promoter
PCDHGB7:140794728-140794776	18.7865239	0.056677218	0.160193162	0.353805477	0.723484668	0.999702239	promoter
PCDHGB7:140798985-140799248	94.25040634	-0.001140134	0.160250859	-0.007114682	0.994323353	0.999702239	promoter
PCDHGB8P:140807282-140807836	259.6348476	0.099859967	0.153489386	0.650598515	0.51530569	0.999702239	promoter
PCDHGA12:140812023-140812534	124.2555599	-0.048098439	0.140041612	-0.343458195	0.731253786	0.999702239	promoter
CDX1:149545989-149546485	166.8775624	0.028642471	0.159475798	0.179603875	0.857463562	0.999702239	promoter
IRGM:150224968-150225297	90.93057043	0.056915053	0.14337566	0.396964538	0.691393611	0.999702239	promoter
KIF4B:154393124-154393550	132.6019113	0.09067493	0.130455045	0.695066486	0.487013636	0.999702239	promoter
PPP1R2P3:156277303-156277815	135.00106	0.082514969	0.159628901	0.516917477	0.605213767	0.999702239	promoter
LOC101927740:158523463-158523777	85.5130571	0.053308239	0.160170781	0.332821248	0.739269218	0.999702239	promoter
ADRA1B:159344233-159344572	88.67108491	-0.085127673	0.147122626	-0.578617138	0.562847538	0.999702239	promoter
FABP6:159621048-159621365	136.3753861	-0.002390328	0.152595156	-0.01566451	0.987502041	0.999702239	promoter
MAT2B:162928832-162929083	63.96859722	0.144868805	0.15512305	0.933896064	0.35035751	0.999702239	promoter
FBLL1:167956999-167957473	156.1232807	-0.028689259	0.146698794	-0.195565747	0.844950072	0.999702239	promoter
SPDL1:169011859-169012094	61.60058026	-0.074251652	0.147800957	-0.502375991	0.615403064	0.999702239	promoter
FOXI1:169531827-169532129	68.85116583	-0.029848741	0.14959171	-0.199534729	0.841844479	0.999702239	promoter
C5orf58:169659830-169660316	178.1114552	0.081067365	0.127998143	0.63334798	0.526506427	0.999702239	promoter
RANBP17:170285371-170285607	85.22240192	0.245218247	0.156644067	1.565448676	0.117477743	0.999702239	promoter
RPL26L1:172386957-172387040	22.03836907	0.09008581	0.160114554	0.562633486	0.573684485	0.999702239	promoter
C5orf47:173416041-173416982	457.0089967	0.110177471	0.159341309	0.691455792	0.489279153	0.999702239	promoter
FAM153B:175488398-175488568	61.82110863	0.060529015	0.155432795	0.389422416	0.696963692	0.999702239	promoter
ARL10:175793152-175793675	176.63954	0.086149993	0.148045964	0.581913822	0.56062473	0.999702239	promoter
NSD1:176558903-176559708	338.7721937	0.062568842	0.156580575	0.399595171	0.689454713	0.999702239	promoter
PRR7:176868927-176868971	21.7739655	-0.067627348	0.160187494	-0.4221762	0.672896412	0.999702239	promoter
RMND5B:177556788-177557182	108.8298844	0.04040742	0.133390299	0.30292623	0.761946081	0.999702239	promoter
ZNF354B:178287565-178287781	71.15057491	-0.031166922	0.159089727	-0.195907823	0.844682314	0.999702239	promoter
ZNF354B:178287820-178288046	49.71330608	-0.001849739	0.149114159	-0.012404851	0.990102614	0.999702239	promoter
ZNF454:178369105-178369447	87.74631453	-0.027210852	0.14334803	-0.189823693	0.849447289	0.999702239	promoter
SQSTM1:179228388-179228949	247.8130727	0.055644431	0.153688273	0.362060359	0.717306925	0.999702239	promoter
CNOT6:179920843-179920927	23.50586892	0.053175338	0.160260436	0.331805775	0.740035923	0.999702239	promoter
BTNL8:180335202-180335576	88.51126977	-0.023204677	0.139988116	-0.165761764	0.868344438	0.999702239	promoter
TRIM41:180646605-180646946	112.2069087	-0.027969789	0.136475942	-0.204943001	0.837616658	0.999702239	promoter
DUSP22:291876-292694	247.0410072	0.004815897	0.058922667	0.081732507	0.934859428	0.999702239	promoter
DUSP22:292695-292781	25.13670476	0.00096953	0.065623939	0.014774034	0.988212455	0.999702239	promoter
WRNIP1:2763698-2764042	109.64606	0.074224222	0.154395614	0.480740482	0.630700956	0.999702239	promoter
PSMG4:3254162-3254367	70.15526167	0.122974409	0.159128703	0.772798411	0.439641694	0.999702239	promoter
FAM50B:3849389-3849956	147.7309808	-0.100932765	0.145720212	-0.692647667	0.488530689	0.999702239	promoter
FAM50B:3850094-3851105	543.2605856	0.100268718	0.156995203	0.638673768	0.523035181	0.999702239	promoter
C6orf201:4079154-4079853	221.3375252	0.025923813	0.158542785	0.163513039	0.870114508	0.999702239	promoter
MIR7641-2:4428186-4428407	73.40203501	0.173612114	0.153676545	1.129724213	0.258592451	0.999702239	promoter
CDYL:4836043-4836226	57.69000497	0.005219088	0.15178981	0.034383651	0.97257122	0.999702239	promoter
SNRNP48:7585813-7586264	146.7433893	0.101456218	0.153500521	0.66095032	0.508644174	0.999702239	promoter
PIP5K1P1:7986305-7986996	244.2532564	0.060813077	0.124733094	0.487545645	0.625871704	0.999702239	promoter
CAP2:17389130-17389217	34.58235496	-0.101085412	0.160047758	-0.631595303	0.527651357	0.999702239	promoter
FAM8A1:17599110-17599241	26.16418808	0.043437961	0.160234529	0.271089892	0.786321896	0.999702239	promoter
HDGFL1:22569475-22570798	724.0080986	0.13087885	0.160273072	0.816599125	0.414157555	0.999702239	promoter
HIST1H2BA:25726499-25726835	106.8987727	-0.005788378	0.134583646	-0.043009519	0.965693946	0.999702239	promoter
HIST1H2APS1:25732732-25733040	74.5284317	-0.051025064	0.140973714	-0.361947361	0.717391367	0.999702239	promoter
HIST1H2AE:26212932-26213037	27.75433503	0.043864675	0.160020296	0.274119445	0.783992831	0.999702239	promoter
HIST1H3E:26225351-26225801	201.5714624	0.146549927	0.142113729	1.031215825	0.302439621	0.999702239	promoter
HIST1H2BH:26246925-26247187	93.84106238	-0.043183238	0.13949344	-0.309571821	0.756886588	0.999702239	promoter
LOC105374988:26566129-26566334	70.11380055	-0.051501432	0.154651309	-0.333016464	0.739121856	0.999702239	promoter
ABT1:26598212-26598824	186.112048	0.063725812	0.125325541	0.508482244	0.611115188	0.999702239	promoter
HIST1H2AH:27114234-27114312	15.56491804	0.077647084	0.156618289	0.495772774	0.620054736	0.999702239	promoter
HIST1H2AH:27114378-27114546	30.37668994	0.000474712	0.160301039	0.002961377	0.997637167	0.999702239	promoter
LOC100131289:27730553-27730742	53.11363504	-0.131849975	0.148274062	-0.889231556	0.373878647	0.999702239	promoter
ZSCAN9:28190251-28190455	61.73428667	-0.114654144	0.155316126	-0.738198578	0.460393787	0.999702239	promoter
NKAPL:28227163-28227683	154.567839	0.014379367	0.148792636	0.096640313	0.923012042	0.999702239	promoter
LOC100129636:29003822-29004081	59.87235965	0.132395574	0.157917281	0.838385593	0.401814178	0.999702239	promoter
OR10C1:29404580-29404858	64.91111603	0.018493562	0.154477844	0.119716601	0.904707649	0.999702239	promoter
HLA-F:29686119-29686182	28.41502425	-0.063203154	0.15954978	-0.396134385	0.692005893	0.999702239	promoter
HLA-F:29686235-29687585	641.695931	0.042142546	0.15271895	0.275948377	0.782587716	0.999702239	promoter
HCG27:31163160-31163748	220.3800864	0.017907814	0.125957493	0.142173471	0.886942986	0.999702239	promoter
MIR6832:31599454-31599862	174.6849993	0.080672307	0.144991008	0.556395239	0.577940693	0.999702239	promoter
C6orf25:31691557-31691913	121.5637937	-0.030808232	0.145542678	-0.211678336	0.83235799	0.999702239	promoter
C2:31867675-31867970	81.81290411	-0.021755529	0.144212051	-0.150857909	0.880087804	0.999702239	promoter
SKIV2L:31922168-31922703	237.6460412	0.168214003	0.152658484	1.101897505	0.270506233	0.999702239	promoter
STK19:31977016-31977317	100.7541061	0.066956123	0.131774823	0.508110138	0.611376106	0.999702239	promoter
STK19:31979183-31979704	170.5548257	0.102648673	0.148661394	0.690486413	0.489888351	0.999702239	promoter
HCG23:32353287-32353858	218.1711682	-0.048121701	0.136920722	-0.351456668	0.725245775	0.999702239	promoter
HMGA1:34202464-34203094	244.5083153	0.131505241	0.158530965	0.82952401	0.406807956	0.999702239	promoter
PACSIN1:34432546-34432690	35.55326838	0.065708955	0.159833471	0.411108857	0.680992716	0.999702239	promoter
SNRPC:34721153-34721344	38.71572871	0.078680859	0.160000713	0.49175318	0.622893838	0.999702239	promoter
SNRPC:34726623-34726765	44.24225158	0.100796012	0.152971385	0.658920696	0.509946695	0.999702239	promoter
UHRF1BP1:34754799-34754958	25.82919661	0.035774357	0.160303397	0.223166558	0.823405879	0.999702239	promoter
PPARD:35307549-35308726	501.8670956	0.078551302	0.128581148	0.610908387	0.541260232	0.999702239	promoter
LHFPL5:35773642-35773728	28.40365629	-0.091823627	0.160289551	-0.572860964	0.566738837	0.999702239	promoter
BRPF3:36161628-36161734	35.67214726	0.11393473	0.157917348	0.721483306	0.470612208	0.999702239	promoter
C6orf89:36850528-36850761	66.19544648	0.144150571	0.149253591	0.965809734	0.334139397	0.999702239	promoter
ADCY10P1:41068402-41069505	418.9302997	0.049543217	0.15249137	0.32489194	0.745262857	0.999702239	promoter
MIR4641:41561461-41561655	46.47941103	0.089365289	0.160110417	0.558147876	0.57674341	0.999702239	promoter
MDFI:41604584-41605049	130.0811139	-0.066354047	0.143859388	-0.461242382	0.644624718	0.999702239	promoter
BYSL:41886489-41886747	77.27532907	0.082159852	0.141961216	0.578748578	0.562758833	0.999702239	promoter
CNPY3:42892866-42893405	169.7643903	-0.096136216	0.147131666	-0.653402624	0.513496748	0.999702239	promoter
PPP2R5D:42950635-42950774	38.74337946	-0.021146286	0.160301365	-0.131915817	0.895050877	0.999702239	promoter
ABCC10:43392684-43393331	292.6734289	0.105219613	0.14570284	0.722152107	0.470200965	0.999702239	promoter
C6orf223:43965806-43966180	147.6015736	0.083182136	0.145102145	0.573266067	0.566464557	0.999702239	promoter
TDRD6:46655220-46656843	902.6259622	0.059275419	0.159444859	0.371761241	0.710070624	0.999702239	promoter
PRIM2:57175266-57176490	504.3075925	0.0256312	0.149430831	0.171525513	0.863810571	0.999702239	promoter
PRIM2:57176535-57176838	120.1396066	0.02430559	0.141967242	0.171205622	0.864062087	0.999702239	promoter
LOC441155:66011258-66011631	121.0148671	0.052883866	0.135250143	0.391007839	0.695791442	0.999702239	promoter
SLC25A51P1:66497648-66498188	164.7611837	-0.014126066	0.150742811	-0.093709713	0.925339754	0.999702239	promoter
FAM135A:71135624-71135972	97.41307087	0.012665423	0.145666144	0.086948294	0.930712612	0.999702239	promoter
KHDC3L:74072999-74073607	215.5914648	0.074149457	0.135670959	0.546538904	0.584695553	0.999702239	promoter
DDX43:74104393-74104976	190.9472487	-0.058309399	0.150618419	-0.387133257	0.698657558	0.999702239	promoter
BCKDHB:80811327-80811506	38.83939248	-0.027457504	0.158861741	-0.172838999	0.862777982	0.999702239	promoter
SPACA1:88757210-88758088	452.824927	0.163636519	0.154009939	1.062506227	0.288005933	0.999702239	promoter
FOXO3:108882307-108882438	25.97072988	-0.018401635	0.1294631	-0.142138072	0.886970946	0.999702239	promoter
FOXO3:108882463-108882661	89.95354088	0.100681208	0.155082501	0.649210626	0.516202244	0.999702239	promoter
FOXO3:108882723-108882931	82.13010347	0.068048707	0.156187627	0.435685641	0.663064825	0.999702239	promoter
CCDC162P:109611510-109612239	281.2755324	0.015293541	0.156601165	0.097659181	0.92220293	0.999702239	promoter
SLC35F1:118224321-118224420	28.94794848	0.059892714	0.159827545	0.374733369	0.707858773	0.999702239	promoter
AKAP7:131453318-131453531	71.56045359	-0.028092208	0.145332893	-0.193295594	0.846727477	0.999702239	promoter
PCMT1:150070526-150070581	18.29049366	0.120760012	0.15349165	0.786752974	0.431426487	0.999702239	promoter
ARMT1:151770889-151771925	391.7912656	0.044418316	0.125338072	0.354388061	0.723048081	0.999702239	promoter
OPRM1:154404908-154404987	24.09933864	-0.065443801	0.152046888	-0.430418549	0.666891205	0.999702239	promoter
OPRM1:154405055-154405138	24.94231436	0.030711319	0.159984556	0.191964275	0.84777019	0.999702239	promoter
SCAF8:155052560-155052722	49.89887002	0.044258475	0.158941113	0.278458319	0.780660557	0.999702239	promoter
TULP4:158729561-158730139	330.9691399	0.120231285	0.148567307	0.809271487	0.418359003	0.999702239	promoter
TULP4:158730260-158730365	57.77015258	-0.096213301	0.160304151	-0.600192197	0.548378153	0.999702239	promoter
TULP4:158730394-158730875	183.9016167	0.031077769	0.124110289	0.250404455	0.802274585	0.999702239	promoter
TMEM181:158956280-158956604	91.2265356	0.006439501	0.139828073	0.046052988	0.963268017	0.999702239	promoter
PNLDC1:160221044-160221690	252.7905414	0.05561928	0.154421204	0.360179033	0.718713253	0.999702239	promoter
LOC729603:160511863-160512628	295.3408608	0.021264236	0.151723062	0.140151641	0.88854018	0.999702239	promoter
MIR7641-2:165823066-165823165	45.56637716	0.188178271	0.160211872	1.174558844	0.240171257	0.999702239	promoter
RPS6KA2-AS1:167312238-167313295	629.7009334	0.123007999	0.147939984	0.831472301	0.40570687	0.999702239	promoter
RPS6KA2-AS1:167313431-167316109	1733.997339	0.15871863	0.155944309	1.017790465	0.308777544	0.999702239	promoter
LOC101929523:169614410-169614625	56.07232322	-0.020267308	0.153284075	-0.132220575	0.894809828	0.999702239	promoter
LOC102724511:170473950-170475806	649.9727029	-0.057545666	0.127055626	-0.452917098	0.650608438	0.999702239	promoter
LOC102724511:170475828-170476063	53.67219919	-0.097171701	0.158892258	-0.61155718	0.540830776	0.999702239	promoter
LINC01624:170576562-170577064	268.0392433	0.21076349	0.160163885	1.315923937	0.188199574	0.999702239	promoter
LINC01624:170581828-170582160	89.52758325	-0.135132254	0.147798737	-0.914299112	0.360559697	0.999702239	promoter
LINC01624:170582319-170582747	165.866937	0.058866484	0.158138987	0.372245232	0.709710271	0.999702239	promoter
FAM120B:170597207-170597725	144.7990877	-0.059453061	0.156912159	-0.378893909	0.704766648	0.999702239	promoter
LOC105375115:171490-171757	66.18354616	-0.067150257	0.153783999	-0.436653079	0.662362962	0.999702239	promoter
LOC105375115:173188-173641	119.4376335	-0.162163461	0.141120035	-1.149117211	0.250507652	0.999702239	promoter
LOC442497:414530-414831	99.4424138	-0.209883928	0.135515112	-1.548786148	0.121433136	0.999702239	promoter
LOC442497:415445-415851	149.418925	0.025929478	0.144936007	0.178902943	0.858013912	0.999702239	promoter
LOC442497:416888-417058	41.02623665	-0.107000555	0.157952586	-0.677421992	0.498138249	0.999702239	promoter
LOC101927000:601023-601889	414.2090211	0.133731777	0.153917932	0.868851178	0.384928536	0.999702239	promoter
LOC101926963:638732-638945	54.27106744	-0.126934669	0.15292087	-0.830067663	0.406500529	0.999702239	promoter
LOC101926963:640665-640993	101.7560519	0.115090275	0.135467586	0.849577955	0.395559773	0.999702239	promoter
CYP2W1:1022933-1023234	79.00391528	0.00340934	0.147169183	0.02316613	0.981517756	0.999702239	promoter
CYP2W1:1023971-1024385	153.2552075	0.12144528	0.156859418	0.77423008	0.438794743	0.999702239	promoter
GPR146:1079209-1079481	85.46069111	0.091560189	0.160191657	0.57156653	0.567615676	0.999702239	promoter
GPR146:1080487-1081235	253.716463	0.054878297	0.160236415	0.342483305	0.731987206	0.999702239	promoter
GPR146:1081513-1081823	94.26710656	0.024110439	0.154031064	0.156529717	0.875615497	0.999702239	promoter
GPER1:1121473-1122233	224.265524	0.087401787	0.120784622	0.723616849	0.469300994	0.999702239	promoter
GPER1:1123554-1123667	36.771979	-0.156574335	0.155344129	-1.00791923	0.313493239	0.999702239	promoter
GPER1:1123865-1124124	78.06958491	-0.055995552	0.14672457	-0.381637185	0.702730499	0.999702239	promoter
TFAMP1:1650469-1650613	43.1141106	-0.108452892	0.156808012	-0.691628509	0.489170654	0.999702239	promoter
LOC101927181:2472398-2473811	868.1421451	0.11965057	0.159635549	0.749523342	0.453541835	0.999702239	promoter
MIR4648:2564905-2565303	126.0403991	0.018149272	0.152320214	0.119152089	0.905154864	0.999702239	promoter
MIR4648:2566446-2566720	76.29022043	-0.015958533	0.145566216	-0.109630744	0.912702227	0.999702239	promoter
AMZ1:2718752-2719376	278.1760581	0.105986153	0.156787983	0.675983909	0.499050861	0.999702239	promoter
SDK1:4169468-4169910	133.484913	0.047156862	0.137505575	0.342945093	0.731639767	0.999702239	promoter
ARL4A:12724302-12724679	75.48076653	-0.035699152	0.154032063	-0.231764422	0.816720992	0.999702239	promoter
LRRC72:16566343-16566836	169.2052352	-0.015278341	0.125385247	-0.121851185	0.903016876	0.999702239	promoter
RPS2P32:23530020-23530422	104.1121472	0.011605258	0.160297499	0.072398245	0.942284981	0.999702239	promoter
STK31:23749622-23750135	230.0506119	0.10166432	0.151694794	0.670189906	0.502736738	0.999702239	promoter
NFE2L3:26187364-26188306	444.526213	0.056927793	0.154526513	0.368401457	0.712573911	0.999702239	promoter
SNX10:26330014-26330091	20.79026231	0.021932982	0.156189379	0.140425567	0.888323758	0.999702239	promoter
HOXA-AS2:27161737-27161949	55.85710422	-0.051355564	0.155465673	-0.330333786	0.741147767	0.999702239	promoter
HOXA-AS2:27163164-27163538	116.6816654	0.019448414	0.138390152	0.140533225	0.888238703	0.999702239	promoter
HOXA-AS3:27179012-27179707	283.2630315	0.088048567	0.159264296	0.552845611	0.580369133	0.999702239	promoter
HOXA-AS3:27182568-27183765	397.216773	-0.067958016	0.160251119	-0.424072022	0.671513289	0.999702239	promoter
HOXA-AS3:27184473-27184738	65.27269786	-0.151485851	0.148076599	-1.023023572	0.306296701	0.999702239	promoter
HOXA-AS3:27185277-27185626	79.67051281	-0.18088037	0.157537902	-1.148170489	0.250898189	0.999702239	promoter
GARS:30630208-30630628	92.48589309	0.052958012	0.14971424	0.353727287	0.723543271	0.999702239	promoter
AQP1:30951600-30951966	81.58592685	0.07830665	0.137900214	0.567850102	0.570136756	0.999702239	promoter
CCDC129:31557077-31557543	126.997023	0.01276599	0.155686499	0.081998056	0.93464826	0.999702239	promoter
LINC00997:32792996-32794009	388.7815515	0.118728609	0.114062622	1.040907244	0.297918599	0.999702239	promoter
LOC401324:35352293-35352545	50.3734253	-0.047941358	0.156990707	-0.305377043	0.760079004	0.999702239	promoter
MIR4649:44152160-44152672	155.3001574	0.014833312	0.131632147	0.112687611	0.910278223	0.999702239	promoter
PPIA:44835110-44835212	41.59933524	-0.041628075	0.15864185	-0.262402857	0.79301087	0.999702239	promoter
CDC14C:48963875-48964534	282.8231952	0.15142166	0.16002644	0.946229011	0.344031792	0.999702239	promoter
IKZF1:50342756-50343251	154.5055101	0.071185587	0.149046785	0.477605651	0.632930908	0.999702239	promoter
POM121L12:53099693-53099931	85.57081178	0.030667353	0.138459269	0.221490065	0.824710872	0.999702239	promoter
POM121L12:53103287-53104152	356.5359906	0.023999638	0.136462387	0.175869983	0.860396088	0.999702239	promoter
LANCL2:55431178-55431399	82.97041804	-0.009348166	0.147382648	-0.063427857	0.949425805	0.999702239	promoter
LOC100287834:62809862-62810592	364.1172225	0.077665227	0.1600875	0.485142355	0.627575369	0.999702239	promoter
ZNF679:63690720-63691049	87.78061665	-0.009404136	0.150437658	-0.062511849	0.950155226	0.999702239	promoter
LOC641746:64042888-64043368	214.8362769	0.125723604	0.159220464	0.78961963	0.42974994	0.999702239	promoter
CCT6P3:64493732-64494363	265.221958	0.042812665	0.156709934	0.27319688	0.784701878	0.999702239	promoter
INTS4P2:65112500-65112528	22.43357248	0.135487986	0.159039201	0.851915659	0.394260905	0.999702239	promoter
INTS4P2:65112571-65112665	28.63125346	0.290623984	0.159110843	1.826550469	0.067767386	0.999702239	promoter
LINC01372:66798210-66798518	70.65989487	0.001377458	0.153256688	0.008987915	0.992828778	0.999702239	promoter
LOC100101148:72439736-72440767	443.2494416	0.068268474	0.144672871	0.471881658	0.637011261	0.999702239	promoter
FKBP6:72741675-72742847	566.4744608	0.100140357	0.142828153	0.701124779	0.483225148	0.999702239	promoter
FZD9:72848528-72850128	713.9699312	0.059408358	0.153817413	0.38622648	0.699328944	0.999702239	promoter
CLDN4:73245419-73246248	345.0440668	-0.045979334	0.142634681	-0.322357326	0.747182009	0.999702239	promoter
TRIM73:75024197-75025208	456.4490084	0.044493571	0.145512429	0.305771619	0.759778539	0.999702239	promoter
DTX2:76089864-76089994	38.9539805	0.202748783	0.15922404	1.273355349	0.202891974	0.999702239	promoter
UPK3B:76134741-76135045	62.82521457	0.022836372	0.151534078	0.150701232	0.880211402	0.999702239	promoter
UPK3B:76141005-76141278	78.09339581	0.019609129	0.141654588	0.138429186	0.889901232	0.999702239	promoter
PTPN12:77162711-77162803	37.28706663	0.014564321	0.159191871	0.091489097	0.927103969	0.999702239	promoter
PTPN12:77162858-77163232	202.3731115	-0.018329934	0.15584498	-0.117616453	0.906371568	0.999702239	promoter
PTPN12:77163365-77164312	386.5530602	0.110428663	0.127041945	0.869229949	0.384721369	0.999702239	promoter
MIR548M:79397202-79397798	236.3193095	0.11137646	0.147147213	0.756904988	0.449106787	0.999702239	promoter
RUNDC3B:87254521-87254604	22.77529867	-0.050647006	0.16017089	-0.316206061	0.751846108	0.999702239	promoter
LOC101927446:89963519-89964276	299.2602094	0.119223223	0.152096475	0.783865786	0.433118867	0.999702239	promoter
LOC101409256:90022252-90022330	27.34775387	-0.116660143	0.160182039	-0.728297279	0.466431627	0.999702239	promoter
FZD1:90895536-90896299	268.7906894	-0.000409013	0.142317504	-0.00287395	0.997706923	0.999702239	promoter
GNG11:93549267-93549400	35.3891329	-0.01129042	0.159091863	-0.070967929	0.94342328	0.999702239	promoter
PEG10:94285673-94286049	114.0583748	0.046969926	0.156536916	0.300056546	0.764134024	0.999702239	promoter
PEG10:94286321-94286560	59.42281166	-0.112659635	0.149149062	-0.755349273	0.450039441	0.999702239	promoter
BHLHA15:97841576-97842239	311.8604121	0.071015693	0.160298609	0.443021268	0.657750352	0.999702239	promoter
LOC101927550:98606215-98606265	17.51508987	0.002131366	0.157072927	0.013569277	0.989173616	0.999702239	promoter
LOC101927550:98608988-98609327	101.0796969	-0.035144936	0.135076386	-0.260185638	0.794720582	0.999702239	promoter
LOC101927550:98609670-98610241	214.2259677	-0.03086681	0.130084215	-0.237283283	0.81243703	0.999702239	promoter
LOC101927550:98611073-98611338	70.68168588	-0.085855622	0.144325961	-0.594873036	0.551928342	0.999702239	promoter
CPSF4:99032389-99032896	153.1161717	0.063126029	0.124478057	0.507125756	0.612066584	0.999702239	promoter
ZNF789:99066279-99066620	124.3066264	0.064103732	0.125924456	0.509064994	0.610706668	0.999702239	promoter
ZNF789:99069842-99069907	25.97041234	0.246857262	0.156317072	1.579208586	0.114288221	0.999702239	promoter
GS1-259H13.2:99195633-99196034	100.3137275	-0.055104247	0.159769049	-0.344899386	0.730170012	0.999702239	promoter
MEPCE:100029107-100029237	33.26782097	-0.045810152	0.16023791	-0.285888354	0.774963634	0.999702239	promoter
COL26A1:101001720-101002391	267.2180327	-0.028921529	0.151888917	-0.190412375	0.848986001	0.999702239	promoter
COL26A1:101002476-101002594	50.69666149	0.105544351	0.150548394	0.701065938	0.483261866	0.999702239	promoter
COL26A1:101002667-101003576	414.914906	0.084958787	0.127568721	0.665984471	0.505421026	0.999702239	promoter
MIR4285:101936428-101936479	13.75538784	0.071939565	0.155426816	0.462851691	0.643470677	0.999702239	promoter
MIR4467:102109346-102109562	54.59159173	0.009319417	0.15102778	0.061706642	0.95079645	0.999702239	promoter
ARMC10:102715712-102715852	32.03642562	-0.052899818	0.155549901	-0.340082619	0.73379431	0.999702239	promoter
PRKAR2B:106682766-106683238	222.0196888	0.116417268	0.157133441	0.740881554	0.458765261	0.999702239	promoter
DLD:107528377-107528830	90.23595168	0.043593425	0.138151117	0.315548843	0.752344972	0.999702239	promoter
KCND2:119914972-119915488	195.0190965	0.043348664	0.127207259	0.340771935	0.73327528	0.999702239	promoter
LOC101928283:124821758-124821885	45.59584239	-0.09425936	0.160117745	-0.588687784	0.556070734	0.999702239	promoter
LOC101928333:126852617-126852717	32.6747503	-0.127844476	0.159728855	-0.80038435	0.423488146	0.999702239	promoter
LEP:127880803-127881194	64.32163469	0.135328685	0.160275927	0.844348162	0.398474881	0.999702239	promoter
FAM71F2:128309259-128309529	62.67373121	0.170175602	0.146805218	1.159193145	0.246377465	0.999702239	promoter
LOC407835:128766266-128766528	62.70098356	-0.136163739	0.160078763	-0.850604641	0.39498901	0.999702239	promoter
LOC407835:128766578-128766827	69.61494127	0.059031497	0.149142519	0.395805955	0.692248183	0.999702239	promoter
LOC407835:128767203-128768039	286.2197076	-0.004644007	0.114595275	-0.040525295	0.967674341	0.999702239	promoter
CPA1:130021543-130021863	113.0179343	0.135348809	0.135033597	1.002334324	0.31618215	0.999702239	promoter
MEST:130130751-130131322	149.6152734	-0.089342635	0.149058431	-0.599379947	0.548919546	0.999702239	promoter
MIR335:130131830-130132416	225.8960951	0.088996632	0.152166737	0.584862592	0.558640113	0.999702239	promoter
MIR335:130132766-130133155	101.4522881	0.009502222	0.149734681	0.063460394	0.949399897	0.999702239	promoter
STRA8:134918438-134918832	131.5582343	0.073698717	0.144778353	0.50904514	0.610720584	0.999702239	promoter
MIR4468:137806935-137807647	290.0523942	0.097442712	0.146194281	0.666528893	0.505073102	0.999702239	promoter
UBN2:138911231-138911330	28.87746998	0.119347591	0.15991081	0.746338478	0.455462973	0.999702239	promoter
CLEC2L:139204805-139205791	486.7231508	0.110992887	0.136920026	0.810640274	0.417572281	0.999702239	promoter
CLEC2L:139207096-139207211	24.02997427	-0.053655887	0.159991507	-0.335367094	0.737348187	0.999702239	promoter
TAS2R5:141491765-141491951	71.68312718	0.147176702	0.16023116	0.918527342	0.358342851	0.999702239	promoter
EPHB6:142562069-142562296	60.86123242	-0.094294778	0.145499695	-0.648075435	0.516936161	0.999702239	promoter
CTAGE15:143268666-143268894	79.25413817	-0.014166354	0.153180995	-0.092481147	0.92631577	0.999702239	promoter
CTAGE4:143880441-143880697	78.37031622	-0.142341257	0.145029365	-0.981465074	0.326363449	0.999702239	promoter
ZNF282:148888311-148888398	34.18654773	0.11945526	0.152028925	0.785740346	0.432019621	0.999702239	promoter
LOC155060:148978624-148979468	468.9068305	0.157852127	0.15717186	1.004328173	0.315220458	0.999702239	promoter
KRBA1:149410789-149411222	122.1763244	-0.090459277	0.146683574	-0.616696707	0.537434794	0.999702239	promoter
REPIN1:150068641-150070164	901.053537	0.140224869	0.159924954	0.876816696	0.380586209	0.999702239	promoter
LOC728743:150104649-150105638	621.4719541	0.15346267	0.158763833	0.966609757	0.333739155	0.999702239	promoter
GIMAP7:150210846-150211269	76.54056267	0.047762353	0.153701439	0.310747595	0.755992512	0.999702239	promoter
ASIC3:150745922-150746538	207.8789794	-0.069596649	0.124435856	-0.559297386	0.575958779	0.999702239	promoter
SLC4A2:150758861-150759363	151.4274247	-0.015974504	0.155049399	-0.103028483	0.917940365	0.999702239	promoter
SLC4A2:150760214-150760284	22.69922016	0.183243912	0.160026042	1.145088075	0.252172675	0.999702239	promoter
SLC4A2:150761656-150761760	34.0905864	-0.005387393	0.150997947	-0.035678586	0.971538646	0.999702239	promoter
AGAP3:150778324-150779031	230.0117968	-0.011650043	0.15623874	-0.074565649	0.940560306	0.999702239	promoter
AGAP3:150811632-150811872	62.42473715	-0.017970958	0.160304384	-0.112105216	0.910739982	0.999702239	promoter
MIR671:150932573-150932747	45.29888089	-0.162634691	0.153223472	-1.061421522	0.28849838	0.999702239	promoter
MIR671:150934688-150934945	78.56987384	-0.106797578	0.14250781	-0.749415613	0.453606744	0.999702239	promoter
MIR671:150935216-150935300	31.61967884	-0.108774289	0.158720461	-0.685319892	0.493142082	0.999702239	promoter
HTR5A:154862863-154863339	149.9648154	0.025198382	0.160159356	0.157333188	0.874982266	0.999702239	promoter
RNF32:156432469-156432849	105.6956453	0.094908527	0.145877171	0.650605759	0.515301012	0.999702239	promoter
LOC101927914:157255163-157255407	56.82198811	-0.012673314	0.149828362	-0.084585548	0.932590889	0.999702239	promoter
LOC100506585:157642832-157643320	131.1097213	-0.006266874	0.137003142	-0.045742555	0.963515445	0.999702239	promoter
LOC100506585:157646633-157646719	27.31346207	0.106947409	0.160033192	0.668282671	0.503953173	0.999702239	promoter
LOC100506585:157647944-157648106	45.77303017	-0.054927967	0.151388179	-0.362828643	0.716732893	0.999702239	promoter
LINC00689:158798484-158798858	163.5397428	0.028818035	0.159157657	0.181065967	0.856315798	0.999702239	promoter
LINC00689:158798871-158798943	28.24883055	-0.092102354	0.151111169	-0.609500638	0.54219265	0.999702239	promoter
LINC00689:158798973-158799084	48.03262964	0.00500866	0.157726211	0.031755405	0.97466711	0.999702239	promoter
LINC00689:158799233-158799595	128.914678	0.002910849	0.159001338	0.018307071	0.985393886	0.999702239	promoter
LINC00689:158802655-158802929	69.29332705	-0.056337902	0.151200786	-0.372603238	0.709443763	0.999702239	promoter
ZNF596:179026-179432	160.3460147	0.092398946	0.133104245	0.694184819	0.487566312	0.999702239	promoter
ZNF596:179496-179901	130.6412327	0.074498901	0.138627874	0.537402029	0.590989942	0.999702239	promoter
DLGAP2:1444921-1445027	35.13768671	-0.006824224	0.158775789	-0.042980258	0.965717271	0.999702239	promoter
DLGAP2:1449684-1449781	25.94453616	0.105525341	0.160303069	0.658286467	0.510354072	0.999702239	promoter
MIR596:1764197-1764943	469.3590282	0.213092911	0.160219109	1.330009337	0.183515195	0.999702239	promoter
MIR7160:2019739-2019990	67.00729605	0.012026502	0.142731816	0.084259436	0.932850163	0.999702239	promoter
MIR7160:2020131-2020720	162.3679377	-0.034675297	0.134149118	-0.258483227	0.796033992	0.999702239	promoter
MIR7160:2021518-2021678	44.0594197	-0.056795138	0.159910253	-0.355168833	0.722463112	0.999702239	promoter
FAM90A10P:7622106-7622477	166.3040584	0.11697822	0.134981583	0.86662356	0.3861483	0.999702239	promoter
FAM90A10P:7623560-7623749	60.34099882	0.047286664	0.159858701	0.295802877	0.767380626	0.999702239	promoter
FAM90A10P:7623776-7623888	33.35315833	-0.014576335	0.159063067	-0.091638712	0.926985093	0.999702239	promoter
FAM90A10P:7627478-7627580	44.95092093	0.128574061	0.159242565	0.807410135	0.41943023	0.999702239	promoter
FAM90A10P:7628672-7628727	18.81719398	0.131476856	0.160220211	0.820600942	0.411873611	0.999702239	promoter
FAM90A10P:7628845-7629190	149.1664278	0.011777695	0.136531449	0.086263607	0.931256868	0.999702239	promoter
CLDN23:8560053-8560954	283.7588824	-0.007674906	0.158698453	-0.048361567	0.961428089	0.999702239	promoter
SLC35G5:11186981-11188034	435.8512974	0.024724765	0.145166507	0.17032004	0.864758452	0.999702239	promoter
TDH:11197499-11197680	44.80521191	0.037654731	0.154904322	0.243083798	0.807940482	0.999702239	promoter
FDFT1:11652159-11652790	310.3094572	0.053208711	0.160268999	0.331996274	0.739892073	0.999702239	promoter
FAM160B2:21944193-21944315	59.92841411	-0.000128522	0.157347576	-0.000816805	0.999348284	0.999788865	promoter
FAM160B2:21944428-21944485	28.73700258	0.282318209	0.159700293	1.767800201	0.077094311	0.999702239	promoter
PIWIL2:22132768-22133492	239.2702114	-0.03395187	0.130171905	-0.260823334	0.794228749	0.999702239	promoter
PDLIM2:22438869-22439114	67.06485182	0.072968654	0.144072716	0.506471013	0.612526034	0.999702239	promoter
LOC389641:23083578-23083768	47.49284549	-0.001515936	0.160169698	-0.009464559	0.992448487	0.999702239	promoter
LOC101929450:29603569-29603802	46.59377173	0.006473122	0.160304432	0.040380181	0.96779003	0.999702239	promoter
NRG1-IT1:31883294-31883616	102.0271196	0.04389138	0.143291931	0.306307406	0.759370601	0.999702239	promoter
LINC01288:34641962-34642088	36.73682044	0.152338161	0.155797274	0.977797345	0.328174565	0.999702239	promoter
LINC01288:34642265-34642610	107.2706279	0.010107695	0.138764038	0.072840879	0.941932741	0.999702239	promoter
ADAM5:39171990-39172233	54.70076576	-0.041752781	0.159533531	-0.261717904	0.793538936	0.999702239	promoter
POTEA:43147072-43147430	105.4971786	0.068708437	0.14795856	0.464376221	0.642378224	0.999702239	promoter
SPIDR:48172685-48173104	107.7904501	-0.088944334	0.153279301	-0.580276222	0.561728359	0.999702239	promoter
MCM4:48867828-48867923	27.99149591	-0.116308632	0.160270648	-0.725701391	0.468021849	0.999702239	promoter
LINC01606:58126097-58126307	75.71243484	0.178039772	0.158431057	1.123768126	0.261111407	0.999702239	promoter
LINC01606:58130213-58130349	91.67200026	0.306483324	0.159456059	1.922055056	0.05459883	0.999702239	promoter
LOC286177:58171720-58172518	307.2727519	-0.003614485	0.13252597	-0.027273787	0.978241364	0.999702239	promoter
LOC286177:58172595-58173113	233.5071872	0.124519723	0.157767799	0.789259427	0.429960395	0.999702239	promoter
LOC286177:58173317-58173931	202.2403758	-0.026682435	0.134765132	-0.197992123	0.843051227	0.999702239	promoter
LINC00588:58191605-58191872	64.0584276	-0.02593539	0.147159855	-0.176239569	0.860105735	0.999702239	promoter
LINC00588:58192741-58193035	69.18933764	0.024194158	0.156765072	0.154333857	0.877346503	0.999702239	promoter
MIR2052HG:75512020-75512419	149.1832248	0.181329726	0.138005911	1.313927245	0.188870689	0.999702239	promoter
LINC01419:84315320-84315678	128.140251	0.02215375	0.139971037	0.158273817	0.874241039	0.999702239	promoter
REXO1L2P:86726463-86728166	2605.938273	0.411229155	0.160274923	2.565773525	0.010294602	0.999702239	promoter
REXO1L2P:86728222-86728713	431.8483033	0.424527274	0.160295071	2.648411282	0.008087107	0.999702239	promoter
REXO1L2P:86747381-86748446	1266.761341	0.380413259	0.159678124	2.382375553	0.017201345	0.999702239	promoter
REXO1L2P:86748461-86750136	2406.877524	0.409782572	0.160303881	2.556286027	0.010579612	0.999702239	promoter
OSGIN2:90913217-90913301	29.26465391	0.117043908	0.159465569	0.733976044	0.462963339	0.999702239	promoter
OTUD6B:92083704-92083772	30.51327652	0.308193408	0.1577726	1.953402605	0.050771908	0.999702239	promoter
TMEM67:94763080-94763143	26.21367593	-0.090462387	0.160299646	-0.564333043	0.572527497	0.999702239	promoter
SLC30A8:117961813-117962645	351.6063598	0.048346613	0.16002647	0.302116352	0.762563367	0.999702239	promoter
MED30:118532221-118532268	16.45187213	0.046265278	0.15232506	0.30372729	0.761335665	0.999702239	promoter
TBC1D31:124086320-124086481	45.41844762	-0.208856998	0.158843818	-1.314857576	0.188557773	0.999702239	promoter
LOC105375787:142262426-142263519	724.0802963	0.153165092	0.158947733	0.963619233	0.335236861	0.999702239	promoter
LOC105375787:142263968-142264516	192.1417406	0.111287852	0.134611762	0.826732008	0.408388975	0.999702239	promoter
LOC101928087:143719862-143720106	56.05190222	-0.027047583	0.150478566	-0.179743755	0.857353741	0.999702239	promoter
PSCA:143746726-143747507	281.4605821	0.109728553	0.120061979	0.913932566	0.36075228	0.999702239	promoter
LY6K:143781710-143782742	418.9242468	0.051306809	0.156544452	0.327745944	0.743103762	0.999702239	promoter
GML:143915900-143916265	135.5277614	-0.045174176	0.133620111	-0.338079167	0.735303529	0.999702239	promoter
GML:143916266-143916495	92.7728925	0.041458366	0.154544487	0.268261695	0.788497889	0.999702239	promoter
GML:143916859-143916973	36.15976452	0.0366647	0.160225449	0.228831936	0.818999544	0.999702239	promoter
GPIHBP1:144292669-144292883	71.24572825	-0.01417915	0.150943717	-0.093936667	0.925159467	0.999702239	promoter
GPIHBP1:144293276-144293359	28.28190266	-0.126953934	0.151501676	-0.837970494	0.402047275	0.999702239	promoter
GPIHBP1:144293598-144293653	14.49639095	-0.028635231	0.150729854	-0.189977171	0.849327019	0.999702239	promoter
GPIHBP1:144293710-144293776	11.86431132	0.02735815	0.141534322	0.19329693	0.846726431	0.999702239	promoter
GSDMD:144636440-144637092	260.5920494	0.132467827	0.154539308	0.857178851	0.391346049	0.999702239	promoter
GSDMD:144639274-144639792	253.9360239	0.171808277	0.153116008	1.122079128	0.261828798	0.999702239	promoter
TIGD5:144676163-144676263	36.24066045	0.022628681	0.157239562	0.143912137	0.885569852	0.999702239	promoter
TIGD5:144681297-144681948	253.3668346	0.101996822	0.132883438	0.767566093	0.442745013	0.999702239	promoter
BREA2:144774634-144775074	121.2483308	0.019617591	0.16004398	0.122576249	0.902442663	0.999702239	promoter
BREA2:144775463-144775567	40.94070876	0.073849348	0.154030631	0.479445856	0.631621478	0.999702239	promoter
BREA2:144775925-144777101	521.5631479	0.132776005	0.144556514	0.918505858	0.358354094	0.999702239	promoter
BREA2:144777795-144778678	354.6429802	0.014921532	0.147127295	0.101419194	0.9192177	0.999702239	promoter
LOC101928160:144787744-144789752	784.3145903	0.015180044	0.157941975	0.096111524	0.923431999	0.999702239	promoter
FAM83H-AS1:144812459-144812813	127.8025779	-0.033868309	0.131231516	-0.258080607	0.796344698	0.999702239	promoter
FAM83H-AS1:144815177-144815428	45.98272866	-0.002401436	0.160299136	-0.014980964	0.988047367	0.999702239	promoter
WDR97:145162956-145165655	1428.569199	0.094052744	0.159622469	0.589219957	0.555713731	0.999702239	promoter
SCX:145317862-145318252	87.22171522	-0.050543572	0.148987333	-0.339247446	0.734423329	0.999702239	promoter
SCX:145318905-145319172	70.57446671	-0.037152121	0.149755386	-0.248085375	0.804068351	0.999702239	promoter
SCX:145486979-145487392	95.425187	-0.013768325	0.145902009	-0.094366935	0.924817681	0.999702239	promoter
SCX:145488022-145488184	48.01149663	-0.002648305	0.154836815	-0.017103848	0.986353769	0.999702239	promoter
HSF1:145510272-145510412	50.06614568	-0.067572476	0.149504326	-0.451976726	0.65128575	0.999702239	promoter
HSF1:145512823-145513011	54.87576178	0.011673377	0.149660283	0.077999162	0.93782872	0.999702239	promoter
SLC52A2:145577218-145577835	263.8356307	0.002064733	0.157357129	0.013121321	0.989531001	0.999702239	promoter
TONSL-AS1:145661124-145661690	168.6032416	-0.023412913	0.134242405	-0.174407727	0.861545042	0.999702239	promoter
TONSL-AS1:145662113-145662483	135.2144056	0.086169891	0.125297961	0.687719816	0.491629239	0.999702239	promoter
GPT:145725467-145725816	82.63265	-0.012213665	0.158455669	-0.077079381	0.938560396	0.999702239	promoter
MFSD3:145729589-145730058	137.2567452	0.038504884	0.146577126	0.262693672	0.792786695	0.999702239	promoter
MFSD3:145730329-145732325	833.9076194	0.065556163	0.157727432	0.415629433	0.677681186	0.999702239	promoter
LRRC14:145738626-145738767	49.84426858	-0.128416357	0.153475806	-0.836720523	0.40274968	0.999702239	promoter
LRRC14:145738768-145739446	274.7905954	0.099706022	0.134178965	0.74308236	0.457431819	0.999702239	promoter
LRRC14:145741344-145741587	66.86306665	0.177370765	0.152607252	1.162269566	0.245125985	0.999702239	promoter
DDX11L5:10346-10433	65.78427852	0.386757207	0.159556964	2.423944384	0.015352957	0.999702239	promoter
DDX11L5:10794-11425	283.4487	0.102220929	0.155412437	0.657739696	0.51070541	0.999702239	promoter
KCNV2:2717870-2719090	720.462549	0.09953551	0.159142622	0.62544847	0.531676759	0.999702239	promoter
RFX3-AS1:3669317-3669537	48.91324507	0.12541292	0.15303508	0.81950439	0.412498698	0.999702239	promoter
UHRF2:6412357-6412582	51.93614343	0.018131387	0.158716341	0.114237683	0.90904938	0.999702239	promoter
RRAGA:19045132-19045314	57.7666726	0.016618174	0.149396011	0.111235731	0.911429418	0.999702239	promoter
FOCAD:20658414-20658713	98.03677218	0.005585052	0.148340202	0.037650296	0.969966506	0.999702239	promoter
ANKRD18B:33523892-33524004	52.27221127	0.107236956	0.160094424	0.669835671	0.502962551	0.999702239	promoter
NPR2:35792604-35792672	30.46812337	-0.138086392	0.158606144	-0.87062448	0.383959226	0.999702239	promoter
TRMT10B:37751797-37752170	131.5525462	0.042275683	0.146583143	0.288407536	0.7730348	0.999702239	promoter
FAM201A:38621350-38621431	22.05084419	-0.086291528	0.160303803	-0.538299943	0.590369991	0.999702239	promoter
ANKRD20A2:42368173-42368236	20.33177491	0.163013779	0.160178868	1.017698412	0.308821302	0.999702239	promoter
GXYLT1P3:42491650-42491701	25.90714632	0.027007365	0.159971489	0.168826116	0.865933415	0.999702239	promoter
GXYLT1P3:42492046-42492226	60.05143093	0.013343856	0.147360133	0.090552689	0.927848026	0.999702239	promoter
GXYLT1P3:42493538-42493964	123.494187	0.077819399	0.158097972	0.492222622	0.622561974	0.999702239	promoter
LOC103908605:44402033-44402091	17.9915614	-0.011860519	0.130483695	-0.090896559	0.927574785	0.999702239	promoter
FAM27C:44990494-44990711	82.54031587	0.048057058	0.159467385	0.301359794	0.76314015	0.999702239	promoter
FAM27E2:46112936-46113079	36.26301759	0.243284253	0.158561234	1.534323661	0.124950047	0.999702239	promoter
FAM27E2:46113210-46113414	98.9655658	0.215288223	0.159815816	1.347102113	0.177947348	0.999702239	promoter
FAM27E2:46113443-46113606	58.12808605	0.210761977	0.15539496	1.356298669	0.175004159	0.999702239	promoter
FAM27E2:46113715-46113792	38.45372496	0.244730739	0.16026978	1.526992412	0.126762898	0.999702239	promoter
FAM27E2:46114870-46114939	27.19826875	0.141617111	0.157354358	0.899988485	0.368126379	0.999702239	promoter
FAM27E2:46115358-46115619	112.1549288	0.116327053	0.146537544	0.793837877	0.427289819	0.999702239	promoter
FAM27E2:46115880-46115956	39.64109296	0.252534082	0.157795685	1.600386493	0.10951287	0.999702239	promoter
FAM27E2:46116417-46116476	23.21296081	0.135557899	0.154481297	0.877503629	0.380213149	0.999702239	promoter
FAM27E2:46118013-46118077	40.38175904	0.377288174	0.156950288	2.403870547	0.016222517	0.999702239	promoter
LINC01410:66454947-66455092	62.60730462	0.201259053	0.147192502	1.367318646	0.17152545	0.999702239	promoter
LINC01410:66455653-66455828	131.9026467	0.279876741	0.158742368	1.763087857	0.077885673	0.999702239	promoter
LINC01410:66455856-66456065	168.7640775	0.267192818	0.156791186	1.70413162	0.0883565	0.999702239	promoter
LINC01410:66456152-66456407	164.2193464	0.2479214	0.152266217	1.628210146	0.103480334	0.999702239	promoter
LINC01410:66456457-66456565	69.8044369	0.333328201	0.158266009	2.106126285	0.035193384	0.999702239	promoter
LINC01410:66457668-66457772	59.28535446	0.22756625	0.159714037	1.424835624	0.154204722	0.999702239	promoter
LINC01410:66457896-66458736	587.7224233	0.314696733	0.153319799	2.052551175	0.040116127	0.999702239	promoter
PTGER4P2-CDK2AP2P2:66489310-66489849	241.1421674	0.107406931	0.1538517	0.698119883	0.485102225	0.999702239	promoter
PTGER4P2-CDK2AP2P2:66493155-66493451	97.79329825	0.107198698	0.144926257	0.739677547	0.459495675	0.999702239	promoter
PTGER4P2-CDK2AP2P2:66493690-66493904	82.81673813	-0.005490327	0.155712714	-0.035259338	0.971872947	0.999702239	promoter
PTGER4P2-CDK2AP2P2:66493929-66494004	39.76622943	0.128113752	0.158973372	0.805881826	0.420310991	0.999702239	promoter
PTGER4P2-CDK2AP2P2:66494344-66494425	23.32623888	0.057763854	0.160262432	0.360432908	0.718523421	0.999702239	promoter
PTGER4P2-CDK2AP2P2:66494705-66494803	40.29992443	0.10818216	0.154840361	0.698669001	0.484758911	0.999702239	promoter
ANKRD20A1:67926631-67926690	17.24579539	0.164737126	0.1583607	1.040265205	0.298216705	0.999702239	promoter
MIR4477B:68410573-68410671	60.1544919	0.357092871	0.159081442	2.24471734	0.024786284	0.999702239	promoter
MIR4477B:68410799-68410947	104.9240267	0.166922992	0.160182775	1.042078293	0.297375382	0.999702239	promoter
MIR4477B:68410922-68411191	206.4258456	0.244456236	0.158998875	1.537471485	0.124177893	0.999702239	promoter
MIR4477B:68411292-68411543	186.3848553	0.306875186	0.15962249	1.922505942	0.054542127	0.999702239	promoter
MIR4477B:68412063-68412149	47.67020011	0.288963604	0.139215998	2.075649405	0.037926389	0.999702239	promoter
MIR4477B:68412456-68412639	93.43569338	0.28307063	0.146343322	1.934291401	0.05307731	0.999702239	promoter
MIR4477B:68413002-68413075	32.54739008	0.27792792	0.157562258	1.763924453	0.077744699	0.999702239	promoter
MIR4477B:68413205-68413282	36.75650277	0.178446312	0.157088705	1.135958896	0.255973767	0.999702239	promoter
MIR4477B:68413543-68413728	100.1938766	0.182305712	0.157764005	1.155559604	0.247861339	0.999702239	promoter
MIR4477B:68413784-68413854	37.1653064	0.164933913	0.158376186	1.041406016	0.297687152	0.999702239	promoter
MIR4477B:68413894-68413981	47.24847986	0.171491336	0.152548173	1.124178241	0.260937418	0.999702239	promoter
MIR4477B:68414082-68414196	81.44878115	0.274168898	0.160291162	1.710443018	0.087183982	0.999702239	promoter
FRG1HP:68726128-68726446	198.6236612	0.244684485	0.151504866	1.615027233	0.106304797	0.999702239	promoter
FRG1HP:68726510-68726808	93.66289473	0.036862464	0.153170022	0.240663697	0.809815777	0.999702239	promoter
FRG1HP:69065170-69065233	26.42988531	0.272536198	0.160298187	1.700182661	0.089096573	0.999702239	promoter
FRG1HP:69065249-69065416	96.4862747	0.165956117	0.156349832	1.061440962	0.28848955	0.999702239	promoter
FRG1HP:69065450-69065522	33.63248778	0.08686839	0.160130099	0.542486333	0.58748352	0.999702239	promoter
FRG1HP:69065553-69065815	94.88374001	0.185266361	0.158643006	1.167819275	0.242879672	0.999702239	promoter
ANKRD20A4:69381549-69381611	23.39761646	0.186715298	0.159336059	1.171833294	0.241263993	0.999702239	promoter
ANKRD20A4:69381846-69381914	19.24963573	0.024316548	0.159855079	0.152116208	0.87909528	0.999702239	promoter
GDA:74729559-74729614	17.27880568	-0.089984444	0.157681863	-0.570670858	0.568222777	0.999702239	promoter
IDNK:86237091-86237418	73.82509445	-0.0582916	0.155824884	-0.374084026	0.708341803	0.999702239	promoter
LOC101927847:92729101-92729148	15.59589935	0.021225859	0.15814087	0.13422121	0.893227654	0.999702239	promoter
WNK2:95947563-95948296	287.3295177	0.021693528	0.154002277	0.140864984	0.887976605	0.999702239	promoter
PTPDC1:96788301-96788670	75.02451422	-0.141851723	0.152679253	-0.929083164	0.352845989	0.999702239	promoter
LOC100132077:97094768-97094951	48.98708022	-0.14946093	0.159953401	-0.934402949	0.350096077	0.999702239	promoter
PCAT7:97316862-97317087	51.6213245	-0.063228139	0.153881896	-0.410887446	0.681155068	0.999702239	promoter
PCAT7:97317371-97317741	86.00191166	-0.096263789	0.136491717	-0.705272019	0.48064097	0.999702239	promoter
C9orf3:97488075-97488129	26.54594852	0.317412863	0.158527193	2.002261305	0.045256635	0.999702239	promoter
MIR24-1:97844277-97844410	45.81369786	0.064345766	0.15406995	0.417639948	0.676210385	0.999702239	promoter
MIR24-1:97848125-97848547	105.6947138	-0.069133981	0.14211678	-0.486458961	0.626641795	0.999702239	promoter
ERCC6L2:98635403-98635516	31.35118031	0.099014641	0.159926852	0.619124554	0.535834309	0.999702239	promoter
NUTM2G:99687137-99687651	161.6025183	-0.022964487	0.14765005	-0.155533214	0.876400971	0.999702239	promoter
TMOD1:100260211-100261048	351.0581741	0.032817679	0.11871402	0.276443161	0.78220771	0.999702239	promoter
LOC101928523:106761643-106762190	257.2443405	0.10445058	0.157318497	0.663943414	0.506726528	0.999702239	promoter
RGS3:116205548-116205752	63.67765652	0.16822578	0.16019434	1.050135601	0.293655773	0.999702239	promoter
RGS3:116225724-116226376	285.7831314	0.07476797	0.144553501	0.51723389	0.604992897	0.999702239	promoter
ATP6V1G1:117348954-117349165	60.87289209	-0.186232856	0.146334079	-1.272655401	0.20314035	0.999702239	promoter
PSMD5-AS1:123603760-123603873	36.34746916	0.195166212	0.159162013	1.22621101	0.220119279	0.999702239	promoter
OR1J4:125278729-125278830	33.98880488	-0.039644962	0.15950994	-0.248542268	0.803714871	0.999702239	promoter
CRB2:126128289-126128758	147.4339948	-0.09040131	0.159224998	-0.567758274	0.570199116	0.999702239	promoter
CRB2:126129242-126129708	144.9911261	0.054147067	0.141917606	0.381538755	0.70280352	0.999702239	promoter
ARPC5L:127620201-127620267	26.12005426	0.042493267	0.159546453	0.2663379	0.789978987	0.999702239	promoter
ARPC5L:127620325-127620390	23.04312405	-0.036407817	0.160262543	-0.227176086	0.820286822	0.999702239	promoter
RABEPK:127962170-127962360	52.49255456	0.070035443	0.154235504	0.454081198	0.649770386	0.999702239	promoter
LRSAM1:130216345-130216631	81.39231311	-0.033323717	0.142916353	-0.233169376	0.815629885	0.999702239	promoter
SLC25A25:130826399-130826593	51.58688666	0.121533068	0.154023035	0.789057738	0.430078261	0.999702239	promoter
SLC27A4:131104343-131104724	93.17144246	0.083861122	0.136941361	0.612387091	0.54028168	0.999702239	promoter
MIR1268A:131116210-131116257	13.0345926	-0.03176279	0.141384753	-0.224654987	0.822247684	0.999702239	promoter
MIR219B:131154280-131156092	1029.267348	0.12620409	0.160281476	0.787390368	0.431053384	0.999702239	promoter
CERCAM:131180903-131180981	21.62378067	-0.003032172	0.160129179	-0.018935789	0.984892329	0.999702239	promoter
GLE1:131262338-131262508	45.91762603	0.107765624	0.159581773	0.675300328	0.499484976	0.999702239	promoter
PHYHD1:131678380-131678594	58.07004505	0.098399732	0.159257586	0.617865276	0.53666415	0.999702239	promoter
NTMT1:132377687-132378014	115.0891784	0.067468147	0.154148132	0.437683846	0.661615481	0.999702239	promoter
MIR6855:132630284-132630664	238.6684664	0.166289354	0.146864483	1.132263913	0.257523497	0.999702239	promoter
MIR6855:132630667-132630906	81.62148908	0.132793864	0.155225041	0.855492535	0.392278535	0.999702239	promoter
PLPP7:134165396-134165770	73.75979083	-0.132986077	0.159817301	-0.832113146	0.405345083	0.999702239	promoter
SNORD62B:134357682-134358370	165.2283442	-0.122749689	0.125099384	-0.981217377	0.326485557	0.999702239	promoter
POMT1:134377466-134377732	89.63943176	0.072734647	0.136856033	0.531468325	0.595094285	0.999702239	promoter
RPL7A:136210953-136211284	103.2057976	0.097917236	0.131713095	0.743413064	0.457231638	0.999702239	promoter
ADAMTS13:136277459-136277514	28.08399866	0.09129425	0.160287645	0.569565111	0.568972698	0.999702239	promoter
WDR5:137004886-137005290	96.200836	-0.023336079	0.141805982	-0.16456343	0.869287617	0.999702239	promoter
LCN1:138409286-138409612	121.6982049	0.084229191	0.128242601	0.656795716	0.511312279	0.999702239	promoter
LCN9:138552361-138552673	107.6416294	0.017356645	0.144498781	0.120116207	0.904391094	0.999702239	promoter
KCNT1:138590810-138591572	223.347827	0.058203194	0.140784123	0.41342158	0.679297767	0.999702239	promoter
GPSM1:139244105-139244386	105.9861424	0.06514379	0.139560271	0.4667789	0.640658074	0.999702239	promoter
GPSM1:139249647-139250515	240.444138	-0.059866017	0.123907943	-0.483149144	0.628989842	0.999702239	promoter
GPSM1:139250678-139251142	201.3184031	0.099003298	0.155372924	0.637197881	0.523995958	0.999702239	promoter
PMPCA:139301424-139301952	186.1234635	0.203355813	0.127195037	1.598771601	0.109871361	0.999702239	promoter
NALT1:139442357-139442407	17.67486593	0.033584988	0.150867761	0.222612097	0.823837421	0.999702239	promoter
MIR126:139564877-139565479	224.213971	0.083185965	0.156040343	0.533105502	0.59396055	0.999702239	promoter
MIR4292:139726064-139726521	149.5749179	0.044731912	0.131550377	0.340036362	0.733829145	0.999702239	promoter
C9orf172:139733867-139734048	41.87910767	-0.161350733	0.152663279	-1.056905982	0.290554498	0.999702239	promoter
C9orf172:139734838-139735122	77.56742336	0.124565006	0.143922603	0.865499956	0.38676444	0.999702239	promoter
C9orf172:139735303-139735586	78.03595038	-0.058302814	0.143496153	-0.406302279	0.684520511	0.999702239	promoter
MAMDC4:139747972-139748086	37.70748339	0.135850174	0.159063675	0.854061581	0.39307087	0.999702239	promoter
C8G:139835355-139836210	462.4749558	0.123536559	0.148945804	0.829406105	0.406874648	0.999702239	promoter
C8G:139836550-139837592	507.1193227	0.079698447	0.14864277	0.536174389	0.591838032	0.999702239	promoter
C8G:139837877-139838102	62.94638898	0.085029277	0.15728121	0.540619421	0.588769929	0.999702239	promoter
LCN12:139847289-139847762	111.774293	-0.092037114	0.135171713	-0.680890342	0.49594088	0.999702239	promoter
LCN12:139848215-139848529	89.84323748	0.074542195	0.144913553	0.514390774	0.606978809	0.999702239	promoter
C9orf139:139917178-139917630	124.2595091	-0.085142228	0.135854292	-0.626717245	0.530844598	0.999702239	promoter
C9orf139:139918608-139918687	26.83254346	-0.002558455	0.15861616	-0.01612985	0.9871308	0.999702239	promoter
UAP1L1:139973298-139974084	345.0016896	0.102172273	0.141157666	0.723816677	0.469178289	0.999702239	promoter
SSNA1:140079002-140079804	333.0787522	0.068589506	0.155392981	0.44139385	0.658927894	0.999702239	promoter
CYSRT1:140114744-140115294	233.5819687	-0.024303228	0.154759098	-0.157039092	0.875214039	0.999702239	promoter
SLC34A3:140123168-140123432	88.72566947	0.000331721	0.149751038	0.002215148	0.998232569	0.999702239	promoter
SLC34A3:140126994-140127420	191.4991839	0.158340568	0.157234744	1.007032947	0.313918942	0.999702239	promoter
TUBB4B:140137393-140138060	252.2673918	0.021252821	0.139461808	0.15239169	0.878878011	0.999702239	promoter
TOR4A:140167281-140167638	96.79543333	0.061715239	0.1473082	0.418953182	0.675250348	0.999702239	promoter
TOR4A:140173097-140174546	1007.757916	0.158728112	0.158837835	0.999309216	0.317644922	0.999702239	promoter
EHMT1:140508715-140509057	82.95412419	-0.059026222	0.150983287	-0.390945402	0.695837593	0.999702239	promoter
EHMT1-IT1:140652590-140652928	77.28500524	0.056735217	0.150290294	0.377504195	0.705798947	0.999702239	promoter
MIR602:140727871-140728025	49.18589326	0.045072773	0.158997474	0.283481062	0.776808097	0.999702239	promoter
MIR602:140728339-140730131	1064.296562	0.120605018	0.160056585	0.753514874	0.451140576	0.999702239	promoter
MIR602:140732778-140733163	166.0614271	0.077819882	0.158064414	0.492330184	0.622485945	0.999702239	promoter
CACNA1B:140771250-140771647	147.8629688	0.054205149	0.155984993	0.347502332	0.728213967	0.999702239	promoter
TUBBP5:141042366-141042677	64.86100054	0.085976124	0.159927721	0.53759363	0.590857629	0.999702239	promoter
PRR26:694621-694689	23.29547732	0.071609548	0.160300446	0.446720826	0.655076643	0.999702239	promoter
LINC00200:1205531-1205994	192.33053	0.140940044	0.15988714	0.881497058	0.378048846	0.999702239	promoter
SNORD142:3171822-3172394	230.9900675	0.052517229	0.136744313	0.38405421	0.700938269	0.999702239	promoter
PITRM1-AS1:3180264-3180491	77.35925511	-0.066818847	0.150952441	-0.442648334	0.658020118	0.999702239	promoter
LOC105376360:3359891-3360377	280.3758857	0.080039221	0.160250217	0.499464045	0.61745251	0.999702239	promoter
LOC105376360:3360408-3361034	362.9048503	0.115644742	0.155171178	0.745272049	0.456107275	0.999702239	promoter
LOC105376360:3362280-3362683	133.6472584	-0.067155686	0.152652406	-0.439925501	0.659991066	0.999702239	promoter
LINC00703:4446061-4446517	129.4334014	-0.004412974	0.130658611	-0.033774844	0.973056696	0.999702239	promoter
UCN3:5407032-5407301	77.78961885	0.002298622	0.140619065	0.016346447	0.986958003	0.999702239	promoter
CALML3:5567053-5567903	472.7410278	0.130346788	0.155750359	0.836895585	0.402651262	0.999702239	promoter
MIR4454:6674712-6674887	35.82269095	0.075354443	0.157281658	0.479105094	0.631863866	0.999702239	promoter
LINC00709:9314973-9315908	410.8884551	0.147174322	0.154317165	0.953713233	0.34022882	0.999702239	promoter
MCM10:13200399-13200585	50.34445678	-0.014439842	0.147204308	-0.098093883	0.921857745	0.999702239	promoter
RNU6-2:13257972-13258260	87.92643863	0.144185043	0.152348322	0.94641701	0.343935933	0.999702239	promoter
SLC39A12:18239777-18240094	93.51035168	0.067872808	0.14447627	0.469785165	0.638508514	0.999702239	promoter
MALRD1:19339180-19339263	28.95892943	-0.009648785	0.160115476	-0.060261414	0.951947433	0.999702239	promoter
ANKRD30A:37413553-37413902	124.9615043	0.153090281	0.151696801	1.009185953	0.312885462	0.999702239	promoter
ANKRD30A:37414286-37414906	240.2654546	-0.047029509	0.128720068	-0.365362677	0.714840698	0.999702239	promoter
HSD17B7P2:38645179-38645281	13.07693869	0.056122769	0.112716511	0.49791081	0.618546908	0.999702239	promoter
LINC00839:42972678-42973078	89.21591211	0.017054661	0.142046145	0.120064228	0.904432269	0.999702239	promoter
LOC101929445:43361969-43362004	28.08764114	0.114425854	0.158874904	0.720226105	0.471385793	0.999702239	promoter
ZNF487:43929787-43930005	58.18648118	0.102663774	0.153721871	0.667854047	0.504226763	0.999702239	promoter
ZNF487:43932607-43932672	15.91479239	0.106857219	0.159137403	0.671477711	0.501916254	0.999702239	promoter
GPRIN2:46991780-46992352	266.1955065	0.231284782	0.155776072	1.484725984	0.137616426	0.999702239	promoter
MSMB:51546417-51546579	37.35406541	-0.023666124	0.154972292	-0.15271197	0.878625421	0.999702239	promoter
AGAP6:51748318-51748516	57.14129002	0.053108688	0.160073771	0.331776327	0.740058161	0.999702239	promoter
MTRNR2L5:57356930-57357243	115.0674267	0.033577273	0.156814278	0.214121273	0.830452487	0.999702239	promoter
ZNF365:64275649-64275696	18.44071513	0.085812276	0.160086379	0.536037338	0.591932746	0.999702239	promoter
ZNF365:64275761-64275859	36.05067895	0.177902784	0.155902286	1.141117224	0.253821145	0.999702239	promoter
SIRT1:69647287-69647543	52.10263145	0.124591438	0.157437539	0.791370587	0.428727769	0.999702239	promoter
HK1:71025422-71025558	40.63292633	-0.097847103	0.158889258	-0.615819501	0.538013656	0.999702239	promoter
CDH23:73569534-73569951	102.3410151	-0.009636714	0.136806755	-0.070440341	0.943843184	0.999702239	promoter
GLUD1P3:75491329-75491758	145.7740703	0.128872694	0.144910252	0.889327656	0.373827012	0.999702239	promoter
ZNF503-AS2:77158357-77159469	639.6926937	0.094887635	0.159776934	0.593875679	0.552595267	0.999702239	promoter
LOC101929234:77165339-77165553	53.08921891	-0.108407907	0.157547223	-0.688097858	0.49139116	0.999702239	promoter
LOC101929234:77166141-77166578	179.6092937	0.086337914	0.151110269	0.571357026	0.567757653	0.999702239	promoter
EIF5AL1:81272145-81272618	129.8177355	0.063674158	0.155321063	0.409951856	0.681841265	0.999702239	promoter
NUTM2B:81460375-81460769	193.2385946	0.137336034	0.156354848	0.878361215	0.379747725	0.999702239	promoter
LINC00857:81966717-81967229	144.2423828	0.009960644	0.124691376	0.079882381	0.936330803	0.999702239	promoter
FAM213A:82163493-82163696	46.3977798	0.133213705	0.157011227	0.848434263	0.396196168	0.999702239	promoter
FAM213A:82163761-82163903	39.24353695	-0.02555585	0.159772972	-0.15995102	0.872919657	0.999702239	promoter
SH2D4B:82293187-82294951	911.0746445	0.10582076	0.142073419	0.744831519	0.456373578	0.999702239	promoter
LINC00858:86039880-86040096	70.72048945	-0.084561804	0.145409076	-0.581544193	0.560873742	0.999702239	promoter
BMPR1A:88511530-88511601	21.01276178	-0.013017092	0.158928071	-0.081905557	0.934721815	0.999702239	promoter
NUTM2A:88982623-88983019	154.436328	0.108944606	0.150780908	0.72253581	0.469965117	0.999702239	promoter
NUTM2D:89114805-89115328	174.4185902	0.028572389	0.154922533	0.18443017	0.853676003	0.999702239	promoter
PGAM1:99186047-99186192	51.04060367	0.016772396	0.15002482	0.111797478	0.910983988	0.999702239	promoter
ANKRD2:99330009-99330235	60.71434864	-0.08077907	0.148862029	-0.542643889	0.587375015	0.999702239	promoter
CNNM1:101090375-101090757	101.6191128	0.023329107	0.133561745	0.174669076	0.861339668	0.999702239	promoter
C10orf2:102748891-102749105	74.67063417	-0.025124953	0.155482756	-0.161593179	0.871626229	0.999702239	promoter
PPRC1:103888818-103888888	22.9644879	-0.095873352	0.160282245	-0.598153293	0.549737654	0.999702239	promoter
GSTO2:106029800-106029950	43.52368424	0.029654204	0.15500004	0.191317393	0.848276935	0.999702239	promoter
ADRA2A:112838677-112839365	261.4339174	-0.048169151	0.159247786	-0.302479252	0.762286748	0.999702239	promoter
ACSL5:114130024-114130305	83.72817609	-0.005376656	0.146230724	-0.036768303	0.970669748	0.999702239	promoter
PLEKHS1:115509279-115509403	31.22156022	0.010991461	0.159814354	0.068776433	0.945167578	0.999702239	promoter
TDRD1:115938906-115939340	136.4569322	0.054328737	0.146897656	0.369840732	0.711501164	0.999702239	promoter
MIR4681:121137962-121138429	127.9875461	-0.044098868	0.147439345	-0.299098371	0.76486499	0.999702239	promoter
INPP5F:121480989-121482202	549.0542266	0.031343605	0.13039643	0.240371651	0.810042153	0.999702239	promoter
INPP5F:121577592-121578563	441.4844225	0.090565021	0.159512852	0.567760024	0.570197928	0.999702239	promoter
MIR4682:121718515-121718566	15.80386835	-0.076918696	0.157229796	-0.489211959	0.624691644	0.999702239	promoter
PSTK:124738915-124739092	48.15807673	0.010854201	0.156185043	0.06949578	0.944594992	0.999702239	promoter
GPR26:125426217-125426658	182.4645272	0.063968402	0.156348684	0.409139369	0.682437386	0.999702239	promoter
FANK1:127584127-127585493	1620.486389	0.362444548	0.160271018	2.261447849	0.023731539	0.999702239	promoter
FANK1:127585531-127585732	77.13760328	0.139997279	0.158341922	0.88414538	0.376617739	0.999702239	promoter
DOCK1:128594774-128595221	176.1470589	0.060659305	0.155047115	0.391231432	0.695626177	0.999702239	promoter
FOXI2:129536854-129537388	208.7319697	-0.012905019	0.158677459	-0.08132862	0.935180614	0.999702239	promoter
CTAGE7P:131904036-131904509	140.9942499	0.062252229	0.152285625	0.408785982	0.682696728	0.999702239	promoter
TCERG1L-AS1:132891166-132891651	139.8791135	0.037987155	0.158513515	0.23964616	0.810604577	0.999702239	promoter
TCERG1L-AS1:132893440-132893613	43.75772188	0.084649089	0.159406795	0.531025599	0.59540104	0.999702239	promoter
JAKMIP3:133913315-133913588	59.42622587	0.002889762	0.147842943	0.019546159	0.984405415	0.999702239	promoter
LINC01168:134774214-134774654	136.9269781	-0.066618126	0.133674483	-0.49836083	0.61822974	0.999702239	promoter
ADGRA1:134896709-134897087	112.2660197	-0.066381651	0.158750635	-0.418150463	0.675837111	0.999702239	promoter
ADGRA1:134911916-134912548	205.1683572	-0.009543889	0.119163312	-0.080090834	0.936165012	0.999702239	promoter
ADGRA1:134913753-134914177	151.644872	0.036056433	0.126445611	0.285153693	0.775526396	0.999702239	promoter
ADGRA1:134916131-134916254	27.47185313	0.003089611	0.159369533	0.019386459	0.984532813	0.999702239	promoter
KNDC1:134975344-134975642	78.37038385	-0.076526109	0.154312224	-0.495917345	0.619952728	0.999702239	promoter
VENTX:135051771-135052260	116.7735245	-0.059848768	0.153700721	-0.389385079	0.696991308	0.999702239	promoter
ZNF511:135123373-135123500	32.92312655	0.019437357	0.160185529	0.121342779	0.903419537	0.999702239	promoter
ZNF511:135124015-135124102	31.74063441	0.084992735	0.157785368	0.538660436	0.590121178	0.999702239	promoter
ZNF511:135124138-135124244	35.64653749	-0.009562268	0.156560515	-0.061077139	0.951297775	0.999702239	promoter
PAOX:135193646-135193908	58.2891141	-0.067547172	0.156630349	-0.431252129	0.666285054	0.999702239	promoter
MTG1:135204783-135205073	86.53702457	-0.009986774	0.13796064	-0.072388573	0.942292678	0.999702239	promoter
SCGB1C1:189374-190040	456.6158122	0.174544966	0.150834514	1.157195137	0.247192644	0.999702239	promoter
ATHL1:285044-285098	14.80715438	-0.089261275	0.155232996	-0.575014834	0.565281264	0.999702239	promoter
IFITM2:304000-304656	271.5971556	0.141066184	0.160214271	0.880484512	0.378596892	0.999702239	promoter
IFITM1:315711-316662	430.9354472	0.067912691	0.16005399	0.424311138	0.671338918	0.999702239	promoter
PKP3:392392-392861	99.94349137	-0.053630558	0.138383347	-0.387550664	0.698348585	0.999702239	promoter
PKP3:394249-394735	213.1099553	0.074652134	0.156851732	0.475940771	0.634116575	0.999702239	promoter
PTDSS2:449581-449776	36.93499857	-0.186619389	0.160156489	-1.165231523	0.243925289	0.999702239	promoter
LRRC56:533143-533857	247.1398851	0.014522966	0.114627145	0.126697441	0.899179871	0.999702239	promoter
RASSF7:562282-562630	117.9981072	0.047082466	0.136042915	0.346085396	0.729278539	0.999702239	promoter
PHRF1:572319-572418	34.63471178	0.047499119	0.158393896	0.299879735	0.764268892	0.999702239	promoter
DRD4:636459-636798	95.54948638	-0.0590488	0.157213636	-0.375595918	0.707217326	0.999702239	promoter
LOC171391:772595-772653	18.47033806	0.055196263	0.159676215	0.345676176	0.729586091	0.999702239	promoter
PANO1:792596-792729	37.25266692	0.032392993	0.159477178	0.203119929	0.839041295	0.999702239	promoter
PANO1:794335-794588	69.23196188	-0.020953931	0.14348456	-0.14603614	0.883892858	0.999702239	promoter
CRACR2B:823478-824973	693.2576726	0.05580581	0.159998365	0.348789878	0.727247063	0.999702239	promoter
AP2A2:925371-925577	45.16925849	0.06617251	0.156161596	0.423743814	0.671752658	0.999702239	promoter
MUC2:1075679-1075962	82.05951846	0.108413858	0.142189546	0.762460113	0.44578544	0.999702239	promoter
MUC5AC:1146947-1147374	98.06251132	-0.026110012	0.135745867	-0.192344802	0.847472126	0.999702239	promoter
MUC5B:1244259-1244602	90.69718366	-0.103914972	0.150133133	-0.692152155	0.488841781	0.999702239	promoter
MIR6744:1273528-1274364	188.4583916	-0.005699345	0.14615078	-0.038996335	0.968893311	0.999702239	promoter
MIR6744:1275311-1275580	71.42710255	-0.083476827	0.151735542	-0.550146828	0.58221867	0.999702239	promoter
MIR6744:1276492-1277433	385.9140285	0.041719524	0.152044683	0.274389891	0.783785011	0.999702239	promoter
MIR6744:1278740-1279182	189.7779482	0.121039335	0.145176523	0.833739041	0.404428053	0.999702239	promoter
TOLLIP-AS1:1326967-1327371	90.77380699	-0.130899574	0.141761291	-0.923380234	0.355809089	0.999702239	promoter
BRSK2:1430910-1431971	534.6106746	0.120348297	0.159649866	0.753826483	0.45095342	0.999702239	promoter
BRSK2:1433043-1433420	187.6113426	0.112231169	0.160213552	0.700509838	0.483608964	0.999702239	promoter
BRSK2:1433436-1433633	113.8061933	0.047663782	0.156153004	0.30523769	0.760185128	0.999702239	promoter
BRSK2:1433694-1433926	86.14605073	0.133034878	0.159170274	0.835802282	0.403266143	0.999702239	promoter
KRTAP5-5:1651135-1651171	8.201714792	0.001001081	0.096187957	0.010407546	0.99169613	0.999702239	promoter
TNNI2:1862026-1862507	129.1076286	0.052058626	0.140771553	0.369809273	0.711524605	0.999702239	promoter
LSP1:1892076-1892462	147.8249787	0.009922093	0.152691826	0.064981166	0.948188996	0.999702239	promoter
TNNT3:1940976-1941282	119.2654693	-0.025651561	0.138338526	-0.18542601	0.852894909	0.999702239	promoter
SNORD131:1972091-1972471	82.400877	0.038207484	0.158572608	0.240946303	0.809596734	0.999702239	promoter
LINC01219:2008941-2009362	101.1774049	-0.017706139	0.134639826	-0.131507439	0.895373902	0.999702239	promoter
LINC01219:2013332-2013686	88.18893252	-0.116573924	0.146235785	-0.797164138	0.425355711	0.999702239	promoter
MIR4686:2189724-2189921	51.35183467	-0.050506225	0.147835601	-0.34163777	0.732623509	0.999702239	promoter
MIR4686:2191041-2191217	48.28575872	0.093468475	0.150688289	0.620276965	0.535075457	0.999702239	promoter
TSSC4:2416718-2417070	92.53480553	-0.037219729	0.141132922	-0.2637211	0.791994836	0.999702239	promoter
TSSC4:2417680-2418110	136.7193862	-0.108188867	0.128650414	-0.840952345	0.400374632	0.999702239	promoter
TSSC4:2423831-2424259	106.5638428	-0.121834672	0.143116556	-0.85129684	0.39460448	0.999702239	promoter
SLC22A18:2921655-2921815	42.67225244	-0.184202013	0.155350124	-1.185721703	0.235732221	0.999702239	promoter
MRGPRG-AS1:3239232-3239982	371.5096507	0.103638927	0.159688511	0.649006786	0.51633399	0.999702239	promoter
TRIM6-TRIM34:5617928-5618064	8.82368018	0.006651298	0.031340832	0.212224691	NA	NA	promoter
TRIM34:5637210-5637290	24.00136157	-0.005524433	0.160218612	-0.034480592	0.972493919	0.999702239	promoter
TRIM22:5708583-5708912	76.87060366	0.020895628	0.1503439	0.13898554	0.889461576	0.999702239	promoter
CNGA4:6261357-6261771	123.5096478	-0.000989501	0.126041858	-0.007850576	0.993736211	0.999702239	promoter
RBMXL2:7110132-7111555	735.0473529	0.070473626	0.157753156	0.446733539	0.655067463	0.999702239	promoter
EIF3F:8008983-8009049	15.38709912	0.197892535	0.154696912	1.279227441	0.200816975	0.999702239	promoter
EIF3F:8009084-8009250	36.41231685	-0.055453972	0.159681632	-0.34727834	0.728382222	0.999702239	promoter
TUB:8101696-8101976	87.94982564	0.057395471	0.151018567	0.380055723	0.703904052	0.999702239	promoter
IPO7:9403645-9403943	56.49683088	-0.03008488	0.15541435	-0.193578524	0.846505915	0.999702239	promoter
MICAL2:12132879-12133088	54.05566609	0.150307246	0.153975916	0.976173744	0.328978372	0.999702239	promoter
OR7E14P:17071616-17073124	704.2571534	0.104451594	0.138693574	0.753110547	0.451383487	0.999702239	promoter
OR7E14P:17073162-17073215	16.79314214	0.076207104	0.159048394	0.479144126	0.6318361	0.999702239	promoter
MRGPRX3:18142089-18142348	80.97800374	-0.141465149	0.145216332	-0.974168311	0.329972976	0.999702239	promoter
MRGPRX3:18142399-18142774	173.0056724	-0.009249657	0.132818434	-0.069641362	0.944479115	0.999702239	promoter
MRGPRX3:18142796-18143216	123.4871192	0.171515002	0.140963705	1.216731654	0.223706331	0.999702239	promoter
LDHC:18433829-18433987	41.55075242	0.014750143	0.155253596	0.095006775	0.924309446	0.999702239	promoter
RCN1:32112781-32112940	56.19064467	0.125105281	0.159311209	0.785288628	0.432284362	0.999702239	promoter
MIR1343:34963334-34963574	62.57062058	0.156290243	0.152190053	1.026941248	0.30444813	0.999702239	promoter
GYLTL1B:45943626-45943765	41.00098747	0.008233631	0.159909522	0.051489309	0.95893562	0.999702239	promoter
DGKZ:46369145-46369361	102.8753714	0.017846697	0.152698942	0.116875055	0.906959066	0.999702239	promoter
MIR4688:46393127-46393275	35.20223144	-0.139053684	0.158882349	-0.875199073	0.381465598	0.999702239	promoter
MIR4688:46394185-46394321	44.04524962	0.125022739	0.152161711	0.82164388	0.411279608	0.999702239	promoter
MIR4688:46396505-46396586	17.95476717	0.039409369	0.159971869	0.24635187	0.80540986	0.999702239	promoter
MIR4688:46396955-46397267	148.151359	-0.021913407	0.149110769	-0.146960591	0.883163127	0.999702239	promoter
MDK:46401467-46401666	79.69815384	-0.021332945	0.142373582	-0.149837802	0.880892584	0.999702239	promoter
F2:46741209-46741621	104.3619785	0.039878587	0.132448569	0.301087336	0.763347898	0.999702239	promoter
MIR3161:48120136-48120166	16.50884777	0.198359811	0.154369344	1.284968932	0.198803141	0.999702239	promoter
LOC101927120:56612701-56612896	62.18442607	-0.082751626	0.147817362	-0.559823458	0.575599862	0.999702239	promoter
MS4A1:60218282-60219510	535.8177877	-0.003039171	0.132648811	-0.022911408	0.98172094	0.999702239	promoter
MS4A12:60258687-60259510	318.365781	0.02504374	0.153430709	0.163225084	0.870341217	0.999702239	promoter
MS4A13:60277886-60278261	114.5896911	-0.034699359	0.135348117	-0.256371196	0.797664227	0.999702239	promoter
MS4A13:60282765-60283144	108.0569606	0.044238866	0.145761068	0.303502623	0.761506849	0.999702239	promoter
LINC00301:60383010-60383434	113.4730144	0.067691893	0.136961325	0.494240933	0.621136035	0.999702239	promoter
TMEM132A:60689566-60689766	56.03345437	-0.031666324	0.154025502	-0.205591436	0.837110067	0.999702239	promoter
FKBP2:64005036-64005236	56.84097699	0.098562161	0.148631995	0.663128831	0.507248047	0.999702239	promoter
PRDX5:64083310-64083374	26.09350316	0.048536704	0.158493729	0.30623738	0.759423913	0.999702239	promoter
MIR1237:64135792-64136505	370.6836615	0.09053285	0.156335557	0.57909315	0.562526322	0.999702239	promoter
MIR1237:64136759-64138433	871.8057794	0.116933593	0.159161043	0.734687276	0.462529971	0.999702239	promoter
SLC22A11:64323768-64323956	59.49582555	-0.01962128	0.147623353	-0.132914472	0.894261022	0.999702239	promoter
SLC22A12:64359298-64359455	37.96092613	0.059583454	0.159635341	0.373247263	0.708964423	0.999702239	promoter
PPP2R5B:64693295-64693481	42.08560514	-0.073335246	0.160056424	-0.458183707	0.646820464	0.999702239	promoter
TM7SF2:64875026-64876384	721.5853777	0.071953466	0.15940874	0.451377171	0.651717734	0.999702239	promoter
TM7SF2:64877132-64877541	104.7142036	0.012834018	0.139291358	0.092137932	0.926588451	0.999702239	promoter
SLC22A20:64977842-64977912	26.25168932	0.028592615	0.160237809	0.178438631	0.858378513	0.999702239	promoter
TIGD3:65123440-65123812	106.1493456	-0.084472693	0.131140858	-0.644137104	0.519486532	0.999702239	promoter
TIGD3:65124179-65124493	86.54819143	0.008397698	0.141575781	0.05931592	0.952700481	0.999702239	promoter
MIR4690:65402828-65403354	166.341192	-0.025117067	0.124907007	-0.201086132	0.840631226	0.999702239	promoter
MIR4489:65413706-65415390	992.0106287	0.11376172	0.159705349	0.712322543	0.476265068	0.999702239	promoter
KLC2:66019965-66020044	29.21338455	0.27545248	0.158606453	1.736704121	0.08243941	0.999702239	promoter
DPP3:66243064-66243755	241.1804389	0.021144999	0.146300882	0.144530905	0.885081254	0.999702239	promoter
BBS1:66277590-66277694	30.54497922	0.013210279	0.157730711	0.083752102	0.933253531	0.999702239	promoter
CCS:66355690-66356198	209.6294544	-0.002905191	0.147599534	-0.019682928	0.98429631	0.999702239	promoter
LRFN4:66625207-66626671	690.7096712	0.051022906	0.15577376	0.327544931	0.743255765	0.999702239	promoter
SSH3:67068948-67069192	81.64355365	-0.056744724	0.136575778	-0.415481607	0.677789377	0.999702239	promoter
RAD9A:67160368-67160533	33.50640427	-0.047064304	0.157902559	-0.298059158	0.765658012	0.999702239	promoter
TBC1D10C:67166384-67166531	45.96713202	-0.070698677	0.156274905	-0.452399423	0.650981262	0.999702239	promoter
RPS6KB2:67191472-67191569	31.47199273	0.086600472	0.160098918	0.540918533	0.588563736	0.999702239	promoter
CABP4:67219160-67219406	99.43077482	0.111017651	0.13752025	0.807282209	0.419503911	0.999702239	promoter
CABP4:67223805-67224028	61.80658176	-0.022647767	0.154961754	-0.146150687	0.883802434	0.999702239	promoter
MIR4691:67800619-67800822	61.48672094	-0.014731001	0.156844035	-0.093921335	0.925171646	0.999702239	promoter
MIR3164:68849892-68850608	283.1613283	0.110023514	0.105011415	1.047729091	0.294763441	0.999702239	promoter
MIR6754:71185880-71186292	129.2347653	-0.007543074	0.143933965	-0.052406489	0.958204804	0.999702239	promoter
KRTAP5-7:71233436-71234080	432.7886128	0.177223137	0.160073532	1.107135798	0.26823522	0.999702239	promoter
DEFB108B:71542437-71542632	68.72225926	0.077739048	0.160282973	0.485011267	0.627668353	0.999702239	promoter
DEFB108B:71542665-71542921	76.11210875	0.076114902	0.152071291	0.50052118	0.616708146	0.999702239	promoter
LOC100128494:71724381-71724571	57.46983307	0.066669426	0.158531686	0.420543222	0.674088662	0.999702239	promoter
RNF169:74457126-74457363	101.6777904	0.119820447	0.140450122	0.853117434	0.393594184	0.999702239	promoter
OMP:76808966-76809769	418.2986591	0.05167138	0.152804139	0.33815432	0.735246897	0.999702239	promoter
OMP:76809797-76810791	449.9568856	0.022632284	0.131284761	0.172390796	0.863130308	0.999702239	promoter
OMP:76813921-76814388	147.676751	-0.082988113	0.133854888	-0.619985677	0.535267217	0.999702239	promoter
CCDC83:85563565-85563618	25.34884256	0.098183695	0.15110596	0.649767189	0.515842616	0.999702239	promoter
CCDC83:85563650-85564325	277.8287779	0.022261434	0.154995452	0.143626371	0.885795515	0.999702239	promoter
TYR:88906870-88907056	37.2561527	-0.022482752	0.160112139	-0.140418786	0.888329116	0.999702239	promoter
C11orf54:93476532-93476982	94.11070061	-0.038210635	0.14160452	-0.269840503	0.787282961	0.999702239	promoter
SRSF8:94800506-94800549	8.431105496	0.055418741	0.130182297	0.425701052	0.670325695	0.999702239	promoter
DDI1:103907414-103908121	332.545333	0.047873658	0.135016634	0.354576001	0.722907258	0.999702239	promoter
HSPB2-C11orf52:111784315-111784611	71.96635856	-0.005802946	0.156866988	-0.036992778	0.970490764	0.999702239	promoter
TEX12:112037883-112038357	115.7210355	-0.104518225	0.146597779	-0.712959131	0.475871047	0.999702239	promoter
RNF214:117098908-117099187	48.56956936	0.022111112	0.160302888	0.137933337	0.890293103	0.999702239	promoter
CXCR5:118764326-118764731	103.4379642	-0.043193515	0.137956531	-0.313095105	0.754208408	0.999702239	promoter
FOXR1:118842415-118842997	110.3131285	-0.039961511	0.158629694	-0.251916963	0.801105248	0.999702239	promoter
TBCEL:120892220-120892892	269.6278257	0.068388204	0.15271481	0.447816448	0.654285672	0.999702239	promoter
OR4D5:123809548-123809611	36.2896033	0.365931141	0.155987078	2.345906769	0.018980855	0.999702239	promoter
NRGN:124609132-124609308	50.73339907	0.03125666	0.155622705	0.200848971	0.84081667	0.999702239	promoter
FAM118B:126078606-126078729	39.28932812	-0.070556068	0.158890824	-0.444053762	0.657003715	0.999702239	promoter
DCPS:126172922-126173106	49.94181974	-0.036517341	0.150964107	-0.241894191	0.808862151	0.999702239	promoter
FLI1:128559624-128560562	358.2192283	0.115412515	0.153273292	0.752985162	0.45145883	0.999702239	promoter
FAM138D:62854-63924	446.6983435	0.012944399	0.150501634	0.086008364	0.931459769	0.999702239	promoter
FAM138D:63971-64261	109.0691832	0.093829432	0.133307282	0.703858262	0.481521046	0.999702239	promoter
FAM138D:64316-64451	38.498386	-0.036472534	0.156636922	-0.232847616	0.815879737	0.999702239	promoter
LRTM2:1926832-1927543	319.1598674	0.031290821	0.134911246	0.231936343	0.816587456	0.999702239	promoter
CACNA1C-IT2:2152768-2153045	50.991359	-0.00095578	0.15461629	-0.006181624	0.995067809	0.999702239	promoter
FKBP4:2902856-2903065	40.80492326	-0.024048124	0.160270031	-0.150047543	0.880727106	0.999702239	promoter
TEAD4:3064409-3064466	20.1242371	0.184208535	0.159578403	1.154345017	0.248358747	0.999702239	promoter
KCNA1:5020997-5021293	96.64328805	-0.078716491	0.150413509	-0.523333919	0.600741901	0.999702239	promoter
KCNA5:5153996-5154539	161.6860137	-0.116944855	0.148005243	-0.790139949	0.429446041	0.999702239	promoter
NTF3:5603529-5604091	210.4892662	0.077811585	0.135553384	0.574029082	0.565948122	0.999702239	promoter
P3H3:6933296-6933653	96.17673206	-0.044515547	0.144019495	-0.309093894	0.757250104	0.999702239	promoter
RPL13P5:6993662-6994137	131.3382284	0.076882395	0.130119304	0.590860793	0.554613698	0.999702239	promoter
FOXJ2:8183825-8183906	24.69412581	0.12347923	0.160296476	0.770317811	0.441111394	0.999702239	promoter
LOC101927905:8386820-8387173	71.07577673	0.035396543	0.15973913	0.221589682	0.824633315	0.999702239	promoter
A2ML1:8998395-8998451	20.97701446	0.040940185	0.160251157	0.255475132	0.798356149	0.999702239	promoter
LINC00987:9392771-9393028	85.38791833	0.083190072	0.156211822	0.532546584	0.594347487	0.999702239	promoter
LINC00987:9392900-9393059	57.41776111	0.037053388	0.15469392	0.23952711	0.810696878	0.999702239	promoter
CLEC12A:10104943-10105888	436.1728522	0.014614767	0.127591224	0.11454367	0.90880683	0.999702239	promoter
LINC01252:11700217-11700676	162.2435472	0.034255683	0.14524582	0.235846259	0.813551971	0.999702239	promoter
MIR1244-1:12263411-12263605	42.00427147	0.082309528	0.153493857	0.536239881	0.591792774	0.999702239	promoter
MIR1244-1:12263821-12263986	48.85839965	-0.003989128	0.160287455	-0.024887338	0.980144827	0.999702239	promoter
MIR1244-1:12264008-12264189	84.06243312	0.026454911	0.157783654	0.167665728	0.86684626	0.999702239	promoter
RPL13AP20:13028566-13028650	30.4786632	0.081325666	0.160249464	0.507494153	0.611808138	0.999702239	promoter
FAM234B:13199090-13199174	55.30951713	0.411577445	0.15817567	2.602027505	0.009267442	0.999702239	promoter
PLBD1-AS1:14721646-14721892	59.85783758	0.066396564	0.148699044	0.446516415	0.655224258	0.999702239	promoter
SLCO1B3:20960335-20960963	243.1330861	0.072110453	0.159176153	0.453022969	0.650532202	0.999702239	promoter
OVCH1-AS1:29539107-29539629	169.6153323	-0.029279505	0.142993827	-0.204760623	0.837759154	0.999702239	promoter
OVCH1-AS1:29542224-29542918	361.9106437	0.133312072	0.160228383	0.832012838	0.405401698	0.999702239	promoter
DDX11:31224184-31224735	244.4848564	0.157038034	0.158134304	0.993067476	0.320677073	0.999702239	promoter
C12orf40:40019816-40020179	78.86210295	-0.03456159	0.150295177	-0.229958081	0.818124343	0.999702239	promoter
H1FNT:48723199-48723944	330.164292	0.09693322	0.148832401	0.651291112	0.514858585	0.999702239	promoter
OR8S1:48914415-48914760	122.9950858	-0.052090585	0.136843764	-0.380657353	0.703457518	0.999702239	promoter
LINC00935:49117963-49118055	34.80400156	0.045932928	0.155759881	0.294895755	0.768073515	0.999702239	promoter
LINC00935:49118011-49118940	355.0068074	-0.021688984	0.117411628	-0.184726033	0.853443926	0.999702239	promoter
LOC100506125:49185075-49185377	78.42275819	-0.077938588	0.153827639	-0.506661793	0.612392143	0.999702239	promoter
CACNB3:49207156-49207263	29.29754494	0.157078615	0.158695693	0.989810195	0.322266901	0.999702239	promoter
AQP2:50344724-50345094	81.75181628	-0.017427217	0.14877117	-0.117141088	0.90674825	0.999702239	promoter
AQP5:50356034-50356174	36.54332598	0.074975597	0.143527416	0.522378223	0.601407015	0.999702239	promoter
SMARCD1:50475114-50475489	113.9379034	-0.009549241	0.136372853	-0.070023032	0.944175328	0.999702239	promoter
HIGD1C:51346423-51346622	64.8020987	0.0145016	0.146645564	0.098888771	0.921226584	0.999702239	promoter
ANKRD33:52281723-52282146	72.30247866	-0.016297582	0.140985694	-0.115597418	0.90797161	0.999702239	promoter
OR7E47P:52473333-52474125	390.4734963	0.122749089	0.160302302	0.765735038	0.443833975	0.999702239	promoter
OR7E47P:52488997-52489295	78.37961258	-0.020529738	0.141491246	-0.145095465	0.884635499	0.999702239	promoter
KRT86:52695654-52696144	224.4737525	0.182709834	0.158236251	1.154664831	0.248227707	0.999702239	promoter
EIF4B:53397281-53397375	29.19651942	-0.013257267	0.160232025	-0.082737938	0.934059918	0.999702239	promoter
PRR13:53831338-53831720	103.4678266	0.070105622	0.148501841	0.472085873	0.636865495	0.999702239	promoter
PRR13:53832575-53832648	17.68470015	-0.121930581	0.142615858	-0.854958089	0.39257435	0.999702239	promoter
TMEM198B:56221669-56222015	92.68428202	0.072119609	0.154357163	0.467225542	0.640338521	0.999702239	promoter
ERBB3:56469438-56469541	60.07660174	-0.059711543	0.159974811	-0.373255906	0.708957991	0.999702239	promoter
ERBB3:56469638-56470506	369.199249	-0.032628205	0.117356042	-0.278027484	0.780991261	0.999702239	promoter
SNORA105C:56904152-56904300	32.87521956	-0.177508636	0.15736487	-1.128006754	0.259317067	0.999702239	promoter
SNORA105C:56904727-56904983	79.59199037	0.099435262	0.143080825	0.694958689	0.487081191	0.999702239	promoter
MIR1228:57584543-57585044	136.939247	0.121348618	0.129445053	0.937452727	0.34852573	0.999702239	promoter
MIR1228:57587588-57587912	71.62244559	0.105055896	0.149103863	0.704581987	0.481070412	0.999702239	promoter
MIR6758:57901482-57902527	426.6853068	0.01793762	0.143861854	0.124686423	0.900771806	0.999702239	promoter
AGAP2-AS1:58119947-58121577	974.1867066	0.129032251	0.15854878	0.813833137	0.415740549	0.999702239	promoter
RAP1B:69004715-69004787	14.55636882	0.102464354	0.157215525	0.651744503	0.514566009	0.999702239	promoter
FRS2:69862878-69863199	73.19236796	0.060802365	0.150394007	0.404287154	0.686001571	0.999702239	promoter
RAB3IP:70172889-70173188	94.97105825	0.052205771	0.135787679	0.384466187	0.700632953	0.999702239	promoter
SYT1:79438954-79439331	138.7597103	0.147009497	0.128360572	1.145285459	0.252090928	0.999702239	promoter
NEDD1:97296869-97296960	33.24960562	-0.046552808	0.16029331	-0.290422653	0.771492916	0.999702239	promoter
MIR7641-2:104519017-104519099	48.25692459	0.287941182	0.159881339	1.800968038	0.071707918	0.999702239	promoter
EID3:104697638-104698056	44.50577339	-0.020990289	0.098851664	-0.212341282	0.831840791	0.999702239	promoter
KIAA1033:105496859-105496910	12.79641183	0.100297529	0.152724471	0.656722061	0.511359647	0.999702239	promoter
KIAA1033:105497088-105497141	17.74211545	0.113107384	0.157905631	0.716297345	0.473807766	0.999702239	promoter
POLR3B:106750098-106750468	69.72729947	0.04421368	0.158549675	0.278863264	0.780349762	0.999702239	promoter
BTBD11:107974749-107975441	304.7859848	0.139694028	0.158531727	0.881173948	0.378223677	0.999702239	promoter
MYO1H:109826591-109826728	50.72283392	0.024821124	0.153665515	0.161526966	0.871678375	0.999702239	promoter
DTX1:113496101-113496322	53.61024452	0.019643475	0.152193456	0.129069119	0.897302957	0.999702239	promoter
TPCN1:113683257-113683316	20.25777365	0.011775445	0.149902584	0.078553981	0.937387392	0.999702239	promoter
MIR6762:113725859-113726167	89.01167534	0.07860652	0.141292916	0.556337304	0.57798029	0.999702239	promoter
OGFOD2:123457914-123458312	102.0245864	0.125457032	0.130981103	0.95782544	0.338150788	0.999702239	promoter
ARL6IP4:123463302-123463601	81.01682632	-0.082306768	0.140221374	-0.586977331	0.557218932	0.999702239	promoter
ARL6IP4:123463675-123463978	99.6249343	-0.029939137	0.137308594	-0.218042707	0.827395836	0.999702239	promoter
BRI3BP:125476689-125476848	45.65340744	0.11331454	0.154859297	0.731725781	0.464335957	0.999702239	promoter
PIWIL1:130822319-130823395	781.5133308	0.249847813	0.159944781	1.562087941	0.118267273	0.999702239	promoter
LINC01257:131647753-131648406	336.8151317	0.137350228	0.159798388	0.859521989	0.390052594	0.999702239	promoter
LINC01257:131649072-131649770	268.0085904	0.176829384	0.138149478	1.279985901	0.200550094	0.999702239	promoter
PUS1:132410750-132411802	325.8201829	0.030986952	0.119316299	0.25970427	0.795091899	0.999702239	promoter
EP400NL:132567909-132567969	21.09360527	-0.09124922	0.160265834	-0.569361652	0.569110736	0.999702239	promoter
NOC4L:132624498-132624909	146.086055	-0.004185289	0.152362016	-0.027469372	0.978085368	0.999702239	promoter
NOC4L:132625758-132626177	91.74313456	-0.120699866	0.142329622	-0.848030539	0.396420963	0.999702239	promoter
NOC4L:132630805-132631078	109.1561046	0.043172913	0.137545065	0.313881948	0.753610701	0.999702239	promoter
LOC100130238:132848585-132848886	86.22736101	0.113525826	0.140010767	0.810836394	0.417459631	0.999702239	promoter
MIR6763:133158560-133160717	962.2856741	0.092610698	0.16026227	0.577869624	0.563352145	0.999702239	promoter
PXMP2:133264967-133266049	269.2387146	-0.064878888	0.159774339	-0.406065761	0.684694283	0.999702239	promoter
LOC101928697:19751195-19751606	106.2682122	0.120079802	0.135899829	0.883590534	0.376917291	0.999702239	promoter
LOC101928697:19755706-19756175	202.4153343	0.036881535	0.137784091	0.267676296	0.788948498	0.999702239	promoter
MRPL57:21749369-21749603	81.73998408	0.066307467	0.13764758	0.481719091	0.630005512	0.999702239	promoter
C1QTNF9:24882099-24883057	427.3536958	0.106595628	0.157615096	0.676303418	0.498848023	0.999702239	promoter
LINC00566:24901799-24902210	99.09646377	0.011122632	0.160208474	0.06942599	0.944650542	0.999702239	promoter
RNF17:25338264-25338466	56.12597977	-0.031629693	0.153723557	-0.205756967	0.836980757	0.999702239	promoter
PABPC3:25670136-25670458	58.05166448	-0.001534579	0.100123085	-0.015326929	0.987771358	0.999702239	promoter
RASL11A:27842801-27842978	45.70118873	0.059314875	0.160276029	0.370079518	0.711323243	0.999702239	promoter
ALOX5AP:31305969-31306353	116.8849072	0.060915027	0.145541923	0.418539387	0.675552795	0.999702239	promoter
BRCA2:32885344-32885922	223.4781015	0.08946427	0.16027624	0.558187977	0.57671603	0.999702239	promoter
NAA16:41880463-41880565	37.49470847	0.080779752	0.157358829	0.513347442	0.607708303	0.999702239	promoter
RGCC:42028376-42028599	58.35176827	-0.010760421	0.146661863	-0.073368909	0.941512558	0.999702239	promoter
TNFSF11:43133784-43134271	185.1866059	0.054213816	0.160180799	0.338453898	0.735021163	0.999702239	promoter
MLNR:49789998-49790060	21.10780484	0.209692182	0.15980645	1.312163445	0.189464993	0.999702239	promoter
MLNR:49790086-49790213	29.86986702	0.055248559	0.160091126	0.345106942	0.730013974	0.999702239	promoter
CTAGE10P:50464541-50464643	32.11626241	-0.006656358	0.157887797	-0.04215879	0.966372115	0.999702239	promoter
ST13P4:50746059-50746405	69.57104441	-0.12029962	0.148258875	-0.811415977	0.417126827	0.999702239	promoter
RNASEH2B:51483241-51483292	16.10778314	0.284295186	0.157777751	1.801871204	0.071565672	0.999702239	promoter
LOC103191607:52908034-52908634	214.5219725	0.058716809	0.113495753	0.51734807	0.604913203	0.999702239	promoter
TPTE2P3:53062916-53063553	215.6288468	0.038974572	0.12113917	0.321733859	0.747654325	0.999702239	promoter
PRR20D:57714075-57714199	43.50024337	0.075781165	0.160119207	0.473279669	0.636013665	0.999702239	promoter
PRR20D:57714231-57714319	38.90056013	0.089617385	0.157044164	0.570650848	0.568236343	0.999702239	promoter
PRR20D:57714895-57715384	276.9472076	0.184745703	0.155954886	1.184609907	0.236171718	0.999702239	promoter
PRR20D:57716392-57717005	286.3082261	0.136660291	0.157238165	0.869129264	0.384776432	0.999702239	promoter
PRR20E:57720257-57720422	109.9044547	0.074545551	0.157450899	0.473452687	0.635890249	0.999702239	promoter
PRR20E:57720493-57721274	366.1833828	0.088265986	0.159782139	0.552414596	0.580664332	0.999702239	promoter
PRR20E:57721457-57721947	278.8704595	0.197134446	0.155658946	1.266451115	0.205351621	0.999702239	promoter
PRR20E:57722423-57722501	43.20003145	0.127873699	0.128239143	0.997150294	0.318691564	0.999702239	promoter
PRR20E:57723028-57723489	276.2578614	0.151465512	0.15631643	0.968967322	0.332561494	0.999702239	promoter
PRR20A:57726726-57726986	124.8190827	0.146110048	0.15640502	0.934177484	0.350212348	0.999702239	promoter
PRR20A:57727041-57727294	102.0118473	-0.04605577	0.159077895	-0.289517094	0.772185701	0.999702239	promoter
PRR20A:57727500-57727846	181.105682	0.079219321	0.158838455	0.498741446	0.617961543	0.999702239	promoter
PRR20A:57728043-57728528	267.1977388	0.180202651	0.153961102	1.170442718	0.241822853	0.999702239	promoter
PRR20A:57729582-57730084	278.1655144	0.129759894	0.158258845	0.819921909	0.412260626	0.999702239	promoter
PRR20A:57733342-57733708	177.5590769	0.050042539	0.156760431	0.319229405	0.74955256	0.999702239	promoter
PRR20A:57733828-57733882	45.36620887	0.158832247	0.155704927	1.020084916	0.30768819	0.999702239	promoter
PRR20A:57734097-57734458	190.3409824	0.149697775	0.158463003	0.944685967	0.344819223	0.999702239	promoter
PRR20A:57734613-57735075	268.1564029	0.103746962	0.156243195	0.664009478	0.506684245	0.999702239	promoter
PRR20A:57736170-57736639	276.9991903	0.136185266	0.155667495	0.874847158	0.381657074	0.999702239	promoter
PRR20E:57739922-57741033	500.2612075	0.080877522	0.158559522	0.510076728	0.609997708	0.999702239	promoter
PRR20E:57741177-57741661	276.2075664	0.136378872	0.158993869	0.857761829	0.391023991	0.999702239	promoter
PRR20E:57742733-57743333	309.6537464	0.210874107	0.157003028	1.343121275	0.179232708	0.999702239	promoter
LINC01078:75814447-75814522	29.8203091	0.073160564	0.16021643	0.456635835	0.647932817	0.999702239	promoter
LINC01078:75814466-75814826	114.8005844	0.00242794	0.157646843	0.01540113	0.987712162	0.999702239	promoter
LMO7:76209507-76209814	50.18422553	-0.110954894	0.158739656	-0.698974008	0.484568275	0.999702239	promoter
LINC00351:85937257-85937550	76.65207519	0.023902924	0.157618069	0.151650913	0.879462275	0.999702239	promoter
LINC01049:91147037-91147330	116.5575877	0.066421694	0.13502738	0.49191278	0.622781004	0.999702239	promoter
GPR180:95251170-95251383	53.95910806	-0.019188098	0.155089247	-0.123722941	0.901534647	0.999702239	promoter
LOC101927284:95411520-95411782	79.49917729	-0.019026023	0.151740174	-0.125385539	0.900218336	0.999702239	promoter
TM9SF2:100151935-100151963	17.15561737	-0.0373918	0.155582333	-0.240334488	0.810070961	0.999702239	promoter
CLYBL:100260470-100260531	17.75409571	0.003243384	0.154392112	0.021007446	0.983239716	0.999702239	promoter
LINC01070:112848697-112849281	266.316165	0.128544207	0.148469709	0.865794163	0.386603051	0.999702239	promoter
ATP11AUN:113299623-113300158	279.9458327	0.113686222	0.156927406	0.724451034	0.468788878	0.999702239	promoter
F7:113755377-113755429	23.69566472	0.152014789	0.154674467	0.982804671	0.325703582	0.999702239	promoter
F7:113761614-113763339	726.544188	0.005282874	0.146043331	0.036173335	0.971144148	0.999702239	promoter
F10:113772114-113772176	25.46234608	0.051682406	0.159627021	0.323769785	0.746112333	0.999702239	promoter
F10:113772706-113773180	186.8576175	0.086863815	0.128736024	0.674743654	0.499838645	0.999702239	promoter
MIR8075:113917033-113917532	484.6712421	0.324866759	0.158571794	2.04870457	0.040491012	0.999702239	promoter
GRTP1-AS1:114001430-114001576	20.3850402	0.084808097	0.14274146	0.594137801	0.55241995	0.999702239	promoter
GRTP1-AS1:114002256-114002300	27.08094033	0.184448145	0.158143087	1.166337075	0.243478189	0.999702239	promoter
GRTP1-AS1:114002999-114003355	82.90468447	0.008383805	0.138492287	0.060536259	0.951728538	0.999702239	promoter
GRTP1-AS1:114005411-114005730	92.86935228	-0.002177979	0.148751899	-0.014641688	0.98831804	0.999702239	promoter
TFDP1:114237504-114237584	35.44827224	-0.077020319	0.159131958	-0.484002837	0.628383856	0.999702239	promoter
GRK1:114322539-114322869	83.10218245	0.110363933	0.137000467	0.805573409	0.420488863	0.999702239	promoter
GAS6-AS1:114515268-114515777	152.4093187	-0.028764729	0.118806541	-0.242114019	0.808691816	0.999702239	promoter
GAS6-AS1:114518096-114518519	125.9402525	-0.010864518	0.141455738	-0.076805069	0.938778618	0.999702239	promoter
POTEG:19552506-19552811	117.5540891	0.082719232	0.155491651	0.531985039	0.594736357	0.999702239	promoter
POTEG:19552849-19552978	85.25699974	0.232286109	0.155082844	1.497819502	0.134180152	0.999702239	promoter
POTEG:19553011-19553200	65.88066254	0.190579978	0.156264626	1.219597692	0.222617422	0.999702239	promoter
LINC01296:19650149-19650490	150.1989527	0.132957221	0.139799838	0.951054188	0.341576869	0.999702239	promoter
BMS1P22:19887947-19890534	1581.572379	0.167586912	0.160275436	1.045618195	0.295737345	0.999702239	promoter
RNASE10:20973678-20975356	854.3739929	0.077322327	0.146489011	0.527837045	0.597612443	0.999702239	promoter
LOC254028:21057351-21057553	44.00102606	-0.044781742	0.157117436	-0.285020827	0.775628186	0.999702239	promoter
RNASE4:21158211-21158388	50.97164628	-0.110881125	0.156385394	-0.709024814	0.478309078	0.999702239	promoter
ARHGEF40:21536272-21536337	20.71101446	-0.022931141	0.158750074	-0.144448064	0.885146665	0.999702239	promoter
LRP10:23337376-23337500	32.42037683	-0.04763134	0.159194079	-0.299202961	0.76478519	0.999702239	promoter
PSMB11:23511913-23512201	86.87969509	0.040603006	0.137315152	0.295692104	0.767465228	0.999702239	promoter
MHRT:23884177-23884497	112.1611989	0.074112302	0.139638631	0.530743545	0.595596506	0.999702239	promoter
MHRT:23885247-23885584	94.98105089	0.047798139	0.14015069	0.341048192	0.733067302	0.999702239	promoter
TSSK4:24674673-24674748	22.82126621	-0.123518055	0.158225955	-0.780643451	0.435012229	0.999702239	promoter
TSSK4:24674872-24674941	18.3303312	-0.023445683	0.158207326	-0.148195938	0.882188137	0.999702239	promoter
NFATC4:24839135-24839374	60.079054	-0.044241503	0.159873605	-0.276727998	0.781988972	0.999702239	promoter
NUBPL:32029187-32029324	27.95066874	0.036486035	0.160300044	0.227610888	0.819948755	0.999702239	promoter
LOC101927178:35546588-35546756	32.42999478	0.059958915	0.159172804	0.376690702	0.706403473	0.999702239	promoter
LOC101927178:35546802-35546903	37.16526078	0.033848209	0.15827125	0.213862018	0.83065466	0.999702239	promoter
BRMS1L:36293583-36294776	498.280474	0.070638424	0.13278276	0.531984908	0.594736448	0.999702239	promoter
LOC644919:41423762-41424083	114.7753563	-0.01331776	0.139006412	-0.0958068	0.923674016	0.999702239	promoter
PRPF39:45549452-45550195	282.3184707	0.074968964	0.156750061	0.478270716	0.632457536	0.999702239	promoter
FRMD6:52117286-52117360	26.1369521	-0.023880763	0.1601171	-0.149145613	0.881438734	0.999702239	promoter
CDKN3:54859590-54860749	508.8069381	0.057107128	0.15770006	0.36212496	0.717258653	0.999702239	promoter
CDKN3:54861326-54861764	151.1616666	0.018725822	0.133796819	0.139957153	0.888693844	0.999702239	promoter
RPL13AP3:56232907-56233395	146.7586791	0.005702121	0.122177904	0.046670638	0.962775732	0.999702239	promoter
MIR4706:65510340-65510629	63.7534586	0.016234969	0.145522449	0.11156333	0.911169649	0.999702239	promoter
SRSF5:70231950-70232106	52.84128413	0.055477329	0.160304498	0.346074689	0.729286584	0.999702239	promoter
SRSF5:70232981-70233176	43.7700469	0.005860563	0.157603	0.037185605	0.970337016	0.999702239	promoter
ACOT2:74033228-74033541	93.26805726	0.071465605	0.134479497	0.531423795	0.595125136	0.999702239	promoter
ACOT4:74057070-74057818	321.7657665	0.072902152	0.159669123	0.456582656	0.647971048	0.999702239	promoter
LRRC74A:77287860-77288699	386.523376	0.100368395	0.157715866	0.636387433	0.52452393	0.999702239	promoter
LOC283585:87371667-87372389	289.0835612	0.028123866	0.159764429	0.176033341	0.860267749	0.999702239	promoter
KCNK13:90524107-90524203	30.58207725	0.014079863	0.157844794	0.08920068	0.928922425	0.999702239	promoter
COX8C:93813491-93814304	393.6609128	0.08441956	0.157657519	0.53546168	0.592330649	0.999702239	promoter
FAM181A:94393725-94394027	76.78266429	-0.107300881	0.141967353	-0.755813775	0.449760856	0.999702239	promoter
FAM181A:94394650-94394902	71.31332746	0.165454295	0.141176487	1.171967783	0.241209991	0.999702239	promoter
MIR5698:100141422-100142101	212.4228314	0.08032571	0.1586155	0.506417783	0.612563393	0.999702239	promoter
DLK1:101192400-101192801	122.6797279	0.017171313	0.138070185	0.124366552	0.901025055	0.999702239	promoter
MEG3:101290564-101290886	88.24063838	-0.080362644	0.147910021	-0.54332116	0.586908697	0.999702239	promoter
MEG3:101291547-101291714	38.29613104	-0.168778011	0.157208335	-1.073594546	0.283004443	0.999702239	promoter
MEG3:101292033-101292631	139.7098422	-0.067896983	0.157772349	-0.430347799	0.666942662	0.999702239	promoter
MEG3:101293634-101294708	352.189325	-0.006017783	0.144340495	-0.041691576	0.966744569	0.999702239	promoter
MIR431:101347344-101348061	219.3855228	-0.049451374	0.141962704	-0.348340604	0.727584404	0.999702239	promoter
MIR431:101348342-101348919	177.6873342	-0.063806238	0.124174324	-0.513844054	0.607361025	0.999702239	promoter
MIR433:101349423-101349947	213.0748984	0.028383136	0.138097279	0.205530019	0.837158047	0.999702239	promoter
MIR410:101531706-101532096	132.5720554	0.10937438	0.135591914	0.806643819	0.41987172	0.999702239	promoter
DIO3:102028221-102028945	210.0488934	0.118458592	0.116796238	1.014232941	0.310471614	0.999702239	promoter
WDR20:102601888-102602209	116.7522783	0.024104846	0.126068227	0.191204766	0.84836517	0.999702239	promoter
TRAF3:103243119-103243487	98.85670735	0.114214145	0.157005404	0.727453591	0.466948135	0.999702239	promoter
EXOC3L4:103568332-103568726	113.069168	-0.071053295	0.153801566	-0.461980311	0.64409544	0.999702239	promoter
TNFAIP2:103593226-103594093	323.7986297	-0.129374169	0.158987351	-0.813738755	0.415794627	0.999702239	promoter
TRMT61A:103996384-103996774	116.6350746	0.01950905	0.149278064	0.130689327	0.896021076	0.999702239	promoter
ZFYVE21:104179075-104179300	62.10543833	-0.037604173	0.153156794	-0.245527293	0.806048178	0.999702239	promoter
TDRD9:104394410-104395684	535.9191901	0.064920416	0.160186187	0.405280988	0.68527098	0.999702239	promoter
C14orf180:105041423-105041599	40.3996133	0.057344595	0.160277667	0.357782814	0.720505853	0.999702239	promoter
ADSSL1:105186650-105186835	170.5147525	0.187308649	0.160129135	1.16973497	0.24210764	0.999702239	promoter
ADSSL1:105186892-105187938	919.1000805	0.214046453	0.160225306	1.335909156	0.181578968	0.999702239	promoter
ADSSL1:105195738-105196413	342.1527676	0.120954571	0.155375407	0.77846664	0.436293966	0.999702239	promoter
SIVA1:105217755-105218737	468.0234276	0.057064439	0.160155734	0.356305936	0.721611464	0.999702239	promoter
ZBTB42:105268424-105268927	147.1751584	-0.052906937	0.13084195	-0.404357599	0.685949775	0.999702239	promoter
C14orf79:105451378-105451633	116.6974733	-0.089252807	0.153735806	-0.580559656	0.56153727	0.999702239	promoter
BTBD6:105715507-105715909	152.5156027	0.096727437	0.150873289	0.641117043	0.521446642	0.999702239	promoter
BTBD6:105715963-105716570	223.6442407	-0.004809716	0.126157042	-0.038124834	0.969588151	0.999702239	promoter
CRIP2:105936307-105936911	284.2086101	0.091030703	0.160277314	0.567957507	0.570063822	0.999702239	promoter
CRIP2:105944958-105945608	110.6999403	0.037207741	0.150326235	0.247513289	0.804511009	0.999702239	promoter
MIR8071-2:106087102-106087315	45.86199261	0.00131312	0.158050878	0.008308213	0.993371081	0.999702239	promoter
LINC00226:106743563-106744044	179.8884604	0.003244815	0.139925396	0.02318961	0.981499027	0.999702239	promoter
LINC00226:106744163-106744568	157.3839195	0.055953396	0.159913855	0.349897113	0.726415913	0.999702239	promoter
LINC00221:106936059-106936499	239.2752418	0.103838182	0.156514002	0.663443403	0.507046616	0.999702239	promoter
LINC00221:106938140-106938893	475.9283861	0.193631438	0.146328	1.323269902	0.185745637	0.999702239	promoter
MIR7641-2:107092688-107092762	44.87646694	0.214487004	0.159113374	1.348013675	0.177653984	0.999702239	promoter
CHEK2P2:20487769-20488421	332.6013485	0.201672651	0.1533047	1.315502077	0.18834122	0.999702239	promoter
MIR5701-3:21145212-21145460	52.28358146	0.055715538	0.159921502	0.348393041	0.727545028	0.999702239	promoter
MIR5701-3:21145640-21145899	58.2546204	-0.035517653	0.159330149	-0.222918596	0.823598863	0.999702239	promoter
MIR5701-3:21146910-21147791	324.191289	0.116821645	0.158364595	0.73767527	0.460711803	0.999702239	promoter
MIR5701-3:22158205-22158938	270.9436904	0.050783158	0.154805397	0.328045137	0.742877535	0.999702239	promoter
REREP3:22545067-22546148	577.0801657	0.040857731	0.156832325	0.260518557	0.794463803	0.999702239	promoter
REREP3:22546258-22547603	593.0400459	0.053318522	0.160303957	0.332608894	0.739429529	0.999702239	promoter
CYFIP1:22956151-22956482	109.3392833	0.01793753	0.138662591	0.129360991	0.897072013	0.999702239	promoter
NPAP1:24920734-24921417	304.2456615	0.097479508	0.150730183	0.646715249	0.517816252	0.999702239	promoter
SNURF:25200064-25200323	77.23950742	-0.011252695	0.158506744	-0.070991901	0.943404202	0.999702239	promoter
SNORD109A:25519561-25519630	22.55066596	0.110474575	0.159554653	0.692393315	0.488690363	0.999702239	promoter
GABRG3:27213468-27213707	63.67199206	0.140572248	0.149179118	0.942305126	0.346036444	0.999702239	promoter
ULK4P3:30393180-30393438	79.62641408	-0.016331548	0.142750859	-0.114405954	0.908915994	0.999702239	promoter
ULK4P2:30862159-30862400	69.54347616	-0.007910461	0.146680348	-0.053929931	0.95699099	0.999702239	promoter
ANP32AP1:35529420-35529655	70.06130256	0.024434823	0.147247221	0.165944203	0.868200861	0.999702239	promoter
PAK6:40544296-40544653	88.90109141	0.033391225	0.156912642	0.212801371	0.831481894	0.999702239	promoter
GCHFR:41055247-41055394	42.73834015	-0.070419456	0.152584609	-0.461510873	0.644432122	0.999702239	promoter
C15orf62:41060121-41060524	139.6216168	0.036439668	0.141509034	0.257507719	0.796786858	0.999702239	promoter
EHD4-AS1:42211552-42211771	61.27210422	0.01319082	0.152364221	0.08657426	0.931009927	0.999702239	promoter
GANC:42561947-42562285	91.5557205	0.105315237	0.135825365	0.77537238	0.438119651	0.999702239	promoter
PDIA3:44038679-44038808	46.97783178	0.131922186	0.142591485	0.925175762	0.354874489	0.999702239	promoter
AP4E1:51202011-51202364	120.4119154	0.047080594	0.129814458	0.362676048	0.716846894	0.999702239	promoter
C15orf65:55699018-55699428	87.07781985	0.078498431	0.152192617	0.51578344	0.60600567	0.999702239	promoter
LINC01413:57611432-57611756	100.2414809	-0.028524853	0.155268813	-0.183712703	0.854238843	0.999702239	promoter
POLR2M:57998984-57999122	37.67872737	0.146758176	0.15840538	0.926472165	0.354200656	0.999702239	promoter
FAM63B:59061192-59061276	31.14032709	0.141204421	0.158669352	0.88992877	0.373504134	0.999702239	promoter
FAM63B:59061951-59062078	24.78550943	-0.017345135	0.159832631	-0.108520614	0.91358273	0.999702239	promoter
LDHAL6B:59498852-59499476	149.6794928	0.039912283	0.137797004	0.289645506	0.77208745	0.999702239	promoter
KBTBD13:65367350-65367734	119.1685352	-0.018363401	0.126071147	-0.145659028	0.884190567	0.999702239	promoter
KBTBD13:65369059-65370346	661.5680099	0.06096096	0.160293857	0.380307527	0.703717149	0.999702239	promoter
NOX5:69221289-69221706	146.352716	-0.018993177	0.152447769	-0.124588095	0.900849653	0.999702239	promoter
NOX5:69222469-69223486	481.0456736	0.115602267	0.159860046	0.723146713	0.469589753	0.999702239	promoter
NR2E3:72103834-72104050	62.81187094	-0.081179301	0.151497467	-0.535845928	0.592065037	0.999702239	promoter
TMEM202:72688251-72689581	645.4693209	0.065065247	0.122263406	0.532172698	0.59460639	0.999702239	promoter
REC114:73735391-73735713	96.15257118	-0.0022471	0.134993341	-0.016646006	0.986719022	0.999702239	promoter
ISLR:74467499-74467990	181.6606772	0.084135014	0.123043128	0.683784748	0.494111099	0.999702239	promoter
CYP1A2:75042226-75042517	82.91878073	0.016845117	0.145833549	0.115509201	0.908041528	0.999702239	promoter
MPI:75180666-75180799	61.35013284	0.115889662	0.151338262	0.765765774	0.443815682	0.999702239	promoter
MPI:75180729-75180997	110.6031168	0.097522043	0.147702712	0.660258986	0.509087645	0.999702239	promoter
NEIL1:75641384-75641735	103.3198412	0.04908504	0.139645131	0.351498397	0.725214475	0.999702239	promoter
DNAJA4:78556394-78556813	137.5864825	-0.052791353	0.152755053	-0.345594805	0.729647251	0.999702239	promoter
MESDC1:81294620-81295766	550.5765426	0.076296484	0.1602973	0.475968616	0.634096737	0.999702239	promoter
TM6SF1:83773985-83774104	32.65714206	-0.018292862	0.160258887	-0.114145696	0.909122299	0.999702239	promoter
UBE2Q2L:84838989-84839273	72.10194555	0.076071136	0.160234554	0.474748639	0.634966145	0.999702239	promoter
DNM1P41:85046402-85046526	45.26232181	0.037951984	0.159951226	0.237272227	0.812445606	0.999702239	promoter
ZNF710:90543527-90543718	67.46709688	-0.071377282	0.155187202	-0.459943096	0.645557065	0.999702239	promoter
ZNF774:90892474-90892698	58.45285358	-0.107317469	0.147507635	-0.727538405	0.466896198	0.999702239	promoter
IQGAP1:90930528-90930612	24.5414217	-0.138826813	0.160194031	-0.86661664	0.386152093	0.999702239	promoter
FES:91423298-91423592	84.82726669	0.079247935	0.135205877	0.586127885	0.557789578	0.999702239	promoter
LOC440311:95398670-95399031	122.9133379	-0.064893247	0.13837011	-0.468983127	0.639081696	0.999702239	promoter
LOC440311:95399390-95400167	408.7291998	0.080829755	0.159773154	0.505903228	0.612924586	0.999702239	promoter
LUNAR1:99556272-99556341	22.32833352	-0.045386852	0.160281944	-0.283168839	0.777047414	0.999702239	promoter
LUNAR1:99557915-99558127	55.44640022	0.10020838	0.155975982	0.642460324	0.520574343	0.999702239	promoter
DDX11L10:60358-60766	166.3871263	-0.066678781	0.159295902	-0.418584411	0.675519885	0.999702239	promoter
DDX11L10:60788-61051	50.51874438	-0.029115906	0.157973345	-0.184308977	0.853771072	0.999702239	promoter
FAM234A:281088-281321	62.64514805	-0.041440105	0.144685005	-0.286416028	0.7745595	0.999702239	promoter
PDIA2:334397-334935	217.8302184	0.006666885	0.14940517	0.044622856	0.964407925	0.999702239	promoter
LOC100134368:427276-427987	309.1255237	0.01642937	0.144218202	0.113920222	0.909301035	0.999702239	promoter
LOC100134368:428131-428498	185.6779516	0.066720022	0.128250004	0.520234074	0.602900439	0.999702239	promoter
NME4:448972-449188	61.00437063	0.053122689	0.148841412	0.356907986	0.721160691	0.999702239	promoter
MIR5587:584026-584420	140.9619075	0.142472517	0.160125646	0.889754515	0.373597715	0.999702239	promoter
MIR5587:585134-585243	36.22066361	-0.12155351	0.159733182	-0.760978454	0.446669937	0.999702239	promoter
MIR3176:588278-588305	20.81670356	0.018773969	0.158574598	0.118392033	0.905757038	0.999702239	promoter
MIR3176:590031-590489	176.189934	-0.057226262	0.154210174	-0.371092651	0.710568524	0.999702239	promoter
MIR3176:593561-593999	155.7863724	-0.103850502	0.139445927	-0.744736719	0.456430897	0.999702239	promoter
MIR3176:594414-595096	345.1245007	0.181045068	0.160201658	1.130107329	0.258431002	0.999702239	promoter
PRR35:612031-612362	101.8677042	-0.070127116	0.13428208	-0.522237336	0.601505094	0.999702239	promoter
NHLRC4:613506-613707	64.10981833	-0.175391048	0.143181995	-1.224951836	0.220593368	0.999702239	promoter
NHLRC4:614720-615246	215.1013626	0.042753422	0.153282414	0.278919292	0.780306763	0.999702239	promoter
PIGQ:617560-618003	102.7049799	0.0081984	0.131748837	0.062227498	0.950381665	0.999702239	promoter
WFIKKN1:676012-676376	128.3384846	0.079238518	0.13167847	0.601757587	0.547335511	0.999702239	promoter
WFIKKN1:677364-678114	242.864657	0.027294047	0.114033455	0.239351221	0.810833251	0.999702239	promoter
WFIKKN1:682584-684236	1048.981216	0.142358362	0.160299144	0.888079361	0.374498064	0.999702239	promoter
WDR90:696445-697046	203.6517461	-0.052693703	0.157136495	-0.335337139	0.737370781	0.999702239	promoter
WDR90:700096-700404	89.67652573	0.170569743	0.141818959	1.202728777	0.229081294	0.999702239	promoter
RHOT2:715982-716244	70.44361283	-0.122880212	0.14328713	-0.857580244	0.391124288	0.999702239	promoter
RHBDL1:720684-721351	267.6420781	0.012856632	0.126280533	0.101810084	0.918907421	0.999702239	promoter
RHBDL1:721854-722196	123.0777811	0.042898859	0.133198457	0.322067236	0.747401759	0.999702239	promoter
RHBDL1:722929-723294	133.4541293	0.139413846	0.140033739	0.995573259	0.319457533	0.999702239	promoter
RHBDL1:726670-727117	156.5739196	0.054292195	0.141635275	0.383323963	0.701479574	0.999702239	promoter
STUB1:727736-728262	155.0227769	-0.062619506	0.152808525	-0.409790656	0.681959521	0.999702239	promoter
STUB1:731461-731768	70.77979149	-0.004226184	0.142612346	-0.029634071	0.976358892	0.999702239	promoter
METRN:760739-761072	110.7027472	0.089295158	0.151660276	0.588784093	0.556006118	0.999702239	promoter
METRN:766972-767422	118.2151284	-0.099997885	0.134872135	-0.741427317	0.458434386	0.999702239	promoter
FAM173A:771648-772336	291.7286991	0.061401139	0.151683047	0.404798957	0.685625295	0.999702239	promoter
HAGHL:779217-779568	136.1550963	-0.024048138	0.159322133	-0.150940349	0.880022771	0.999702239	promoter
MIR662:815183-815980	369.2148745	0.102097811	0.15451606	0.660758568	0.508767157	0.999702239	promoter
MIR662:818286-818720	127.6294264	-0.041264798	0.134881892	-0.305932821	0.759655796	0.999702239	promoter
CHTF18:834280-834679	120.4423077	-0.041551728	0.140413453	-0.295924125	0.767288027	0.999702239	promoter
CHTF18:836099-836583	193.0598402	0.12401552	0.138809302	0.893423697	0.371630317	0.999702239	promoter
CHTF18:839531-839840	94.29379181	-0.009477379	0.134829539	-0.070291564	0.943961597	0.999702239	promoter
LMF1-AS1:967341-967781	181.1336382	0.070976932	0.160258167	0.442891202	0.657844432	0.999702239	promoter
LMF1-AS1:967931-968460	160.5817384	0.012668987	0.13304268	0.09522498	0.924136129	0.999702239	promoter
LMF1-AS1:968731-969132	129.467324	0.050725055	0.148653777	0.341229509	0.73293081	0.999702239	promoter
LMF1-AS1:970022-970439	102.7942217	-0.021560625	0.146435945	-0.147235876	0.882945844	0.999702239	promoter
LMF1-AS1:971536-971955	147.1469515	0.004671119	0.142568159	0.03276411	0.973862699	0.999702239	promoter
LMF1-AS1:972653-973193	201.1772328	-0.058324294	0.121986713	-0.478120061	0.632564755	0.999702239	promoter
SOX8:1033684-1034085	148.5192014	0.04221088	0.145053601	0.291001942	0.771049834	0.999702239	promoter
SSTR5:1124403-1124459	22.74456981	0.041878352	0.160229838	0.261364256	0.793811619	0.999702239	promoter
SSTR5:1128130-1130158	1013.240163	0.077671469	0.157679896	0.492589552	0.622302632	0.999702239	promoter
CACNA1H:1198508-1198931	138.9160174	-0.031112299	0.141108218	-0.22048538	0.825493157	0.999702239	promoter
CACNA1H:1199770-1200266	216.9456452	0.058383229	0.148054468	0.394336152	0.693332876	0.999702239	promoter
TPSAB1:1288832-1289225	99.83780147	0.034806876	0.141201436	0.246505111	0.805291249	0.999702239	promoter
TPSAB1:1291882-1291991	41.3619807	0.049864576	0.154580601	0.322579781	0.747013509	0.999702239	promoter
TPSD1:1303552-1304181	243.4561541	0.047720693	0.158466099	0.301141341	0.763306718	0.999702239	promoter
TPSD1:1308045-1308428	109.708742	0.077181748	0.132727199	0.581506643	0.560899042	0.999702239	promoter
GNPTG:1397564-1398497	457.9142811	0.156727973	0.148677454	1.054147547	0.291815371	0.999702239	promoter
TMEM204:1573743-1573961	77.89754869	-0.154854498	0.14005232	-1.105690343	0.268860571	0.999702239	promoter
TMEM204:1574513-1575541	356.8823521	-0.028708047	0.12595449	-0.227923964	0.819705352	0.999702239	promoter
TMEM204:1576016-1576268	72.07407559	-0.05115387	0.142867556	-0.358050988	0.720305157	0.999702239	promoter
TMEM204:1576622-1576940	92.18105866	-0.077456807	0.14118048	-0.5486368	0.583254726	0.999702239	promoter
TMEM204:1578763-1579304	140.6702448	0.00511877	0.145393724	0.035206266	0.971915266	0.999702239	promoter
TMEM204:1580568-1581036	165.8397806	0.007503999	0.120480209	0.062284081	0.950336606	0.999702239	promoter
TMEM204:1581365-1581535	46.03935736	-0.041994246	0.153973468	-0.272736898	0.785055469	0.999702239	promoter
TMEM204:1582162-1582524	71.48483869	0.127201855	0.152979658	0.831495223	0.405693925	0.999702239	promoter
TMEM204:1584122-1584606	91.46911239	-0.000392805	0.142372507	-0.002758992	0.997798646	0.999702239	promoter
MIR3177:1784130-1784587	147.4473793	0.05232283	0.12862974	0.406770864	0.684176288	0.999702239	promoter
MIR3177:1785150-1787779	1508.367191	0.138921611	0.159886517	0.868876334	0.384914775	0.999702239	promoter
EME2:1818451-1818923	214.4584781	0.082543597	0.140695516	0.586682498	0.557416965	0.999702239	promoter
NUBP2:1828395-1828789	133.0253329	-0.018830639	0.13714833	-0.13730126	0.890792675	0.999702239	promoter
NDUFB10:2007405-2007631	64.39956898	0.068780458	0.151485265	0.454040579	0.64979962	0.999702239	promoter
NDUFB10:2008135-2008543	180.9636898	-0.056300929	0.152403861	-0.36941931	0.711815207	0.999702239	promoter
NDUFB10:2008544-2008795	48.74217842	-0.048361398	0.160241998	-0.301802263	0.762802806	0.999702239	promoter
SNORA78:2014463-2014603	49.367043	0.12866795	0.158311456	0.812751987	0.416360268	0.999702239	promoter
RNF151:2018522-2018939	142.0106828	0.023586498	0.143479793	0.164388992	0.869424929	0.999702239	promoter
TBL3:2019470-2019804	87.54259184	0.041536929	0.13921543	0.298364404	0.765425054	0.999702239	promoter
GFER:2029150-2029807	175.5955244	0.00256497	0.145403426	0.017640368	0.985925753	0.999702239	promoter
SLC9A3R2:2079585-2079713	56.39344163	0.079431205	0.156131732	0.508744788	0.610931124	0.999702239	promoter
SLC9A3R2:2084364-2084544	57.85679481	-0.243429908	0.151193544	-1.610054914	0.107385869	0.999702239	promoter
E4F1:2269913-2269999	33.15443406	0.070087862	0.158862884	0.441184624	0.659079344	0.999702239	promoter
E4F1:2274753-2274879	33.07328545	0.130460167	0.158211716	0.824592322	0.409603082	0.999702239	promoter
DNASE1L2:2282496-2282793	75.47872708	0.0112401	0.155171218	0.072436759	0.942254333	0.999702239	promoter
DNASE1L2:2284203-2285588	488.9265968	0.039250757	0.138869156	0.282645608	0.777448515	0.999702239	promoter
TBC1D24:2522427-2523010	208.5406616	0.082066286	0.120475028	0.681189181	0.495751793	0.999702239	promoter
LOC652276:2653288-2653884	38.3255424	0.001724577	0.031502455	0.054744223	NA	NA	promoter
FLJ42627:2685060-2685518	152.4635037	-0.019972781	0.132116165	-0.151175904	0.879836958	0.999702239	promoter
SRRM2:2797660-2797736	24.68884516	-0.013939439	0.159963907	-0.08714115	0.930559317	0.999702239	promoter
PRSS41:2848382-2849233	357.3371734	0.033460102	0.16009129	0.209006384	0.834443255	0.999702239	promoter
PRSS21:2867222-2868190	419.8354573	0.085998836	0.158355426	0.54307477	0.587078323	0.999702239	promoter
CLDN9:3063886-3064090	51.331236	-0.100542375	0.148669364	-0.676281733	0.498861788	0.999702239	promoter
TNFRSF12A:3067620-3067851	63.06057199	-0.058287336	0.151761331	-0.384072386	0.700924797	0.999702239	promoter
CASP16P:3190697-3191502	465.5786349	0.177247612	0.160304098	1.105696078	0.268858088	0.999702239	promoter
CASP16P:3192258-3192789	174.9920691	0.081127704	0.131241609	0.618155354	0.536472937	0.999702239	promoter
LINC00921:3315220-3315415	50.76249883	-0.028015497	0.150783653	-0.185799301	0.852602153	0.999702239	promoter
NAA60:3493311-3493697	118.8225258	0.064243558	0.160222435	0.400964808	0.688446034	0.999702239	promoter
CLUAP1:3546450-3546855	135.5312534	0.079794393	0.126291104	0.631829084	0.527498567	0.999702239	promoter
CLUAP1:3550195-3550290	10.22718571	0.01623095	0.088183023	0.184059802	0.853966541	0.999702239	promoter
SNX29:12069195-12069238	14.80637616	-0.026239395	0.152866632	-0.171648936	0.863713533	0.999702239	promoter
MIR6511A4:15015064-15015419	128.0066463	0.011405928	0.139171504	0.081955914	0.934681771	0.999702239	promoter
MIR6511A4:15015719-15017069	556.040926	0.064012403	0.134438384	0.476146777	0.633969814	0.999702239	promoter
MIR6511A4:15017813-15018513	181.1100751	-0.011240775	0.126618696	-0.088776581	0.92925947	0.999702239	promoter
MIR6511A4:15018728-15018842	39.62605418	0.110456304	0.15402195	0.71714651	0.4732837	0.999702239	promoter
MIR6511A4:15018876-15019123	64.2033144	0.041810611	0.160022635	0.261279358	0.793877084	0.999702239	promoter
MIR6511A4:15019658-15021315	723.1796598	0.093999747	0.145172905	0.647502006	0.517307097	0.999702239	promoter
MIR6770-2:15022103-15022594	218.0011905	0.206423636	0.154464542	1.336382012	0.181424443	0.999702239	promoter
MIR6770-2:15023046-15024395	618.8067134	0.080222176	0.156194635	0.513603916	0.607528941	0.999702239	promoter
MIR6770-2:15024421-15025089	241.0073386	0.194235511	0.147161338	1.319881386	0.186874623	0.999702239	promoter
MIR6770-2:15026417-15027222	339.6095185	0.060492602	0.145793341	0.414920199	0.678200322	0.999702239	promoter
NPIPA1:15027553-15027730	59.54048684	-0.003749948	0.15111891	-0.024814552	0.980202884	0.999702239	promoter
PKD1P1:16409980-16410392	93.05322018	-0.104436872	0.136563614	-0.764748887	0.444421089	0.999702239	promoter
PKD1P1:16411288-16412206	487.9867751	0.12187906	0.14518365	0.839481993	0.40119889	0.999702239	promoter
PKD1P1:16412396-16412978	191.4566538	0.011322941	0.14839546	0.076302474	0.939178458	0.999702239	promoter
PKD1P1:16413295-16413573	79.42846372	0.002527744	0.154245395	0.016387806	0.986925008	0.999702239	promoter
MIR6511A3:16413753-16414054	114.8858417	-0.017015328	0.141858476	-0.119945798	0.904526085	0.999702239	promoter
MIR6511A3:16414412-16415717	578.752097	0.117025689	0.133575766	0.876099702	0.380975835	0.999702239	promoter
MIR6511A3:16416468-16417150	181.4590204	-0.029994138	0.133973377	-0.22388133	0.822849643	0.999702239	promoter
MIR6511A3:16417388-16417766	122.1240056	0.092616203	0.134568536	0.688245601	0.491298132	0.999702239	promoter
MIR6511A3:16418354-16419377	518.3325691	0.101987875	0.141686483	0.719813726	0.471639693	0.999702239	promoter
MIR6511A3:16419612-16420003	135.5849631	0.121968282	0.14066063	0.867110309	0.385881573	0.999702239	promoter
MIR6770-2:16420633-16421106	199.7133758	0.241424771	0.151668427	1.591793198	0.111431179	0.999702239	promoter
MIR6770-2:16421582-16423601	833.4761004	0.077823188	0.140936763	0.552185153	0.580821506	0.999702239	promoter
MIR6770-2:16424908-16425643	302.8753412	0.04004094	0.12107796	0.330703789	0.74086824	0.999702239	promoter
MIR6511A1:16457733-16459592	1266.348228	0.124605182	0.15536775	0.802001584	0.422552042	0.999702239	promoter
MIR6511A1:16459907-16461551	912.1930412	0.151209619	0.145628109	1.038327146	0.299117775	0.999702239	promoter
MIR6511A1:16461601-16461832	52.38701609	0.065715554	0.160114398	0.410428761	0.681491452	0.999702239	promoter
MIR6511A1:16462556-16463516	406.9852065	0.103015044	0.139602013	0.737919475	0.460563384	0.999702239	promoter
MIR6511A1:16463555-16463653	39.44903306	-0.129248066	0.153522399	-0.841884095	0.399852834	0.999702239	promoter
MIR6511A1:16463903-16464229	121.0642278	-0.058583862	0.137248943	-0.426843815	0.669493091	0.999702239	promoter
NPIPA8:16468226-16468916	290.824854	0.037532564	0.119665058	0.313646811	0.753789302	0.999702239	promoter
NPIPA8:16469239-16469526	82.44279693	-0.083386822	0.151892228	-0.548986758	0.583014537	0.999702239	promoter
LOC100288162:18432911-18432966	24.85019081	0.022454142	0.16018087	0.140179923	0.888517834	0.999702239	promoter
LOC100288162:18433046-18434785	725.6789822	0.075418229	0.128416336	0.587294666	0.557005823	0.999702239	promoter
LOC100288162:18435261-18435759	204.5770251	0.150430946	0.159737212	0.94174015	0.346325694	0.999702239	promoter
LOC100288162:18436511-18436965	158.2759474	0.094303714	0.141733899	0.66535751	0.505821855	0.999702239	promoter
LOC100288162:18437055-18438182	541.1575352	0.038216261	0.145488349	0.262675746	0.792800513	0.999702239	promoter
ITPRIPL2:19126207-19126772	188.7555663	0.012686814	0.13561408	0.093550863	0.925465944	0.999702239	promoter
SNX29P1:21358415-21358846	109.0775394	-0.046057458	0.141170219	-0.326254774	0.744231603	0.999702239	promoter
LOC554206:25044371-25044431	35.73794537	0.417354896	0.153904554	2.711777432	0.006692351	0.999702239	promoter
NPIPB9:28758777-28758937	29.00270061	0.016740306	0.158498927	0.105617787	0.915885611	0.999702239	promoter
SNX29P2:29309913-29310471	277.7905928	0.050077123	0.133554148	0.374957453	0.707692109	0.999702239	promoter
SNX29P2:29314095-29314220	37.98028148	0.082266525	0.158615133	0.518654956	0.604001378	0.999702239	promoter
SLX1A:29466801-29467364	257.846064	0.139961362	0.160272721	0.873270018	0.382515919	0.999702239	promoter
ASPHD1:29913020-29913364	92.47872089	-0.157966268	0.153608954	-1.028366273	0.303777567	0.999702239	promoter
SULT1A3:30206106-30206662	266.671274	0.142207735	0.158563327	0.896851361	0.369798237	0.999702239	promoter
ZNF771:30417845-30418048	40.08526897	0.090182035	0.155097402	0.581454198	0.560934379	0.999702239	promoter
ITGAL:30485400-30485853	129.3850212	-0.034559627	0.141725649	-0.243848781	0.807347939	0.999702239	promoter
FBRS:30666349-30666587	61.7942271	0.163258764	0.145721167	1.12035037	0.262564485	0.999702239	promoter
MIR762:30907129-30907301	38.05093211	-0.074737778	0.160280385	-0.466293979	0.641005088	0.999702239	promoter
FBXL19:30936898-30937427	190.1163031	0.05765777	0.158423534	0.363946997	0.715897589	0.999702239	promoter
ORAI3:30958223-30958664	146.8036519	-0.024660791	0.138418686	-0.178160855	0.858596651	0.999702239	promoter
HSD3B7:30991895-30992302	161.9911239	0.026270354	0.152433116	0.172340202	0.86317008	0.999702239	promoter
BCKDK:31114786-31116834	1130.096768	0.076423644	0.155708518	0.490812224	0.623559264	0.999702239	promoter
BCKDK:31120431-31121016	203.797438	0.085133178	0.15209924	0.559721255	0.575669582	0.999702239	promoter
TP53TG3D:32265258-32265480	73.72451219	0.064526837	0.150804653	0.427883593	0.668735873	0.999702239	promoter
TP53TG3:33206195-33206437	76.95831607	0.035662605	0.142986754	0.24941195	0.803042143	0.999702239	promoter
TP53TG3C:33262733-33263033	77.9041633	0.071510807	0.151494063	0.472037025	0.636900361	0.999702239	promoter
ENPP7P13:33570181-33570296	26.0390456	-0.042294277	0.145774347	-0.290135255	0.771712766	0.999702239	promoter
ENPP7P13:33571877-33572230	81.49996923	0.029932262	0.145717132	0.205413474	0.837249094	0.999702239	promoter
ENPP7P13:33572745-33573969	699.42643	0.104362221	0.159164521	0.655687717	0.512025074	0.999702239	promoter
CES1P1:55794690-55794959	81.18893176	-0.029863756	0.144374626	-0.206849066	0.836127736	0.999702239	promoter
ADGRG1:57654224-57654605	93.19650601	-0.092018278	0.135177535	-0.680721671	0.496047621	0.999702239	promoter
ADGRG3:57697395-57697807	91.93651256	0.053247671	0.140488561	0.379017841	0.704674615	0.999702239	promoter
USB1:58030292-58031776	773.1084757	0.121039946	0.158404928	0.7641173	0.444797343	0.999702239	promoter
USB1:58032036-58032297	59.97279732	-0.124222446	0.150258116	-0.82672703	0.408391797	0.999702239	promoter
CMTM1:66600068-66600831	300.3545523	0.05681721	0.141842226	0.400566262	0.688739489	0.999702239	promoter
PDP2:66912965-66913119	49.50545531	-0.031225324	0.155788442	-0.200434149	0.841141054	0.999702239	promoter
CES2:66969502-66969914	122.825031	-0.064532135	0.124702267	-0.517489669	0.604814379	0.999702239	promoter
ELMO3:67232834-67233874	398.7464991	0.001259626	0.149966281	0.008399398	0.993298329	0.999702239	promoter
PLEKHG4:67313570-67313895	77.76806974	-0.111387186	0.158025844	-0.704866894	0.480893074	0.999702239	promoter
C16orf86:67696007-67696101	33.55967761	-0.024496773	0.160124071	-0.152986201	0.878409157	0.999702239	promoter
NRN1L:67918593-67919062	84.94148131	-0.191889432	0.146926682	-1.306021679	0.191545185	0.999702239	promoter
NRN1L:67919870-67920274	91.05865605	-0.109410597	0.148776997	-0.735399957	0.462095948	0.999702239	promoter
MIR7641-2:68776390-68776457	30.60181491	0.213812971	0.159214988	1.342919869	0.179297922	0.999702239	promoter
WWP2:69791921-69792165	67.83090492	-0.078100994	0.144859999	-0.539148109	0.589784662	0.999702239	promoter
CLEC18A:69984977-69985175	72.40616921	0.027926014	0.146881378	0.190126309	0.849210155	0.999702239	promoter
CLEC18C:70207804-70208115	108.3539535	0.077882855	0.151852636	0.512884445	0.608032155	0.999702239	promoter
DDX19B:70321019-70321156	32.3021822	-0.143536154	0.160289218	-0.895482276	0.370529336	0.999702239	promoter
DDX19B:70327462-70327751	85.59003745	0.088707373	0.141715424	0.625954254	0.531344947	0.999702239	promoter
FUK:70484653-70485191	108.4474356	-0.056176811	0.157597047	-0.356458523	0.721497208	0.999702239	promoter
SF3B3:70553145-70553260	43.67859913	0.234670133	0.154571224	1.518200651	0.128963823	0.999702239	promoter
DHODH:72041353-72041738	63.52175266	-0.186991381	0.153892811	-1.215075484	0.224337303	0.999702239	promoter
DHODH:72043237-72043412	56.85327501	-0.105804525	0.155951498	-0.678445072	0.49748954	0.999702239	promoter
LOC100506281:75257024-75257301	83.34735893	0.00423597	0.151360555	0.027985958	0.977673351	0.999702239	promoter
LOC101928203:76668774-76669261	161.39905	-0.049557876	0.160195757	-0.309358228	0.757049042	0.999702239	promoter
SYCE1L:77228349-77228900	195.8913013	0.036903023	0.138026284	0.26736229	0.789190231	0.999702239	promoter
VAT1L:77818385-77818882	201.7925198	0.041782021	0.158332878	0.263887206	0.791866835	0.999702239	promoter
WWOX:78135279-78135424	46.08404288	-0.149889381	0.156358261	-0.958627831	0.337746267	0.999702239	promoter
LINC01229:79830145-79830332	31.46834235	-0.071947105	0.160287911	-0.448861701	0.653531425	0.999702239	promoter
NECAB2:83998877-83999346	168.3098971	0.012207785	0.134099593	0.091035214	0.927464611	0.999702239	promoter
DNAAF1:84174524-84174826	81.62061845	0.122954913	0.147899169	0.831342825	0.405779988	0.999702239	promoter
ADAD2:84224671-84225233	271.0731326	0.067343218	0.159607121	0.421931161	0.673075265	0.999702239	promoter
MIR6774:85952019-85952567	185.6947352	0.076703978	0.152412419	0.503265933	0.614777314	0.999702239	promoter
FOXC2:86596512-86596743	43.32514725	-0.051858399	0.155762975	-0.33293149	0.739185999	0.999702239	promoter
LOC440390:87091179-87091487	89.64939069	-0.085835295	0.135303353	-0.634391483	0.525825366	0.999702239	promoter
LOC101928737:87524698-87525712	319.5100842	0.044442908	0.154709134	0.28726751	0.773907498	0.999702239	promoter
BANP:87991471-87991528	24.19719552	0.048256208	0.16023312	0.301162504	0.763290581	0.999702239	promoter
ZNF469:88493742-88494080	106.4869702	0.037693672	0.144472041	0.260906347	0.79416473	0.999702239	promoter
MIR5189:88534270-88534837	189.6006715	0.11649051	0.153677475	0.758019415	0.44843936	0.999702239	promoter
ZC3H18:88633895-88634326	167.8365609	0.061761004	0.137348661	0.449665865	0.652951388	0.999702239	promoter
SNAI3-AS1:88725570-88725940	127.273	0.139943591	0.136699857	1.023728877	0.305963352	0.999702239	promoter
LOC100289580:88793025-88793821	314.7315809	0.013425509	0.109665589	0.122422257	0.902564613	0.999702239	promoter
LOC339059:88804869-88805307	93.25759089	-0.170403954	0.142570861	-1.195222874	0.231999964	0.999702239	promoter
LOC339059:88806383-88806667	84.15870737	-0.097187112	0.138609279	-0.701158777	0.483203933	0.999702239	promoter
CDT1:88871840-88872299	183.8810228	0.081386219	0.126533043	0.64320131	0.520093483	0.999702239	promoter
LOC100129697:89004862-89005048	55.67468962	0.052508261	0.149717717	0.350715079	0.725802112	0.999702239	promoter
ACSF3:89202525-89202765	77.5307928	-0.123367664	0.141897489	-0.869414	0.384620728	0.999702239	promoter
LINC00304:89225717-89226273	168.3906976	-0.015806951	0.136566286	-0.115745631	0.907854141	0.999702239	promoter
LINC00304:89227272-89227556	85.41265777	0.037934364	0.152895258	0.248106872	0.804051718	0.999702239	promoter
LOC400558:89232367-89233172	212.9573288	-0.051839433	0.1372787	-0.377621825	0.705711549	0.999702239	promoter
SPG7:89573127-89573209	24.5657478	0.001882637	0.159011951	0.011839594	0.990553591	0.999702239	promoter
CPNE7:89637176-89637867	411.3814963	0.105129944	0.159841188	0.657714983	0.510721293	0.999702239	promoter
CPNE7:89642916-89643511	177.423355	0.044547387	0.141774172	0.314213698	0.75335874	0.999702239	promoter
DPEP1:89688175-89688434	95.26992476	-0.015810702	0.140681645	-0.112386387	0.910517049	0.999702239	promoter
CDK10:89751738-89751892	74.16928596	0.183696235	0.15592423	1.178112179	0.238751887	0.999702239	promoter
CDK10:89751891-89752056	53.40188205	0.117426349	0.15972163	0.735193783	0.462221485	0.999702239	promoter
VPS9D1-AS1:89774839-89775141	78.20345993	0.012116191	0.144305133	0.0839623	0.933086406	0.999702239	promoter
VPS9D1-AS1:89777055-89777743	326.4482373	0.112723833	0.152065058	0.741286882	0.458519514	0.999702239	promoter
TCF25:89936572-89936680	34.87900581	0.032067787	0.158005453	0.202953675	0.83917124	0.999702239	promoter
MC1R:89985924-89986466	242.0987896	0.150858612	0.156008994	0.966986632	0.333550716	0.999702239	promoter
LOC100506388:175996-176225	47.95784475	-0.083113576	0.149402051	-0.556308134	0.578000227	0.999702239	promoter
FAM57A:630787-631329	193.2847051	0.041664011	0.11713817	0.355682617	0.722078265	0.999702239	promoter
DBIL5P:656278-656381	30.41533382	-0.043274059	0.153353097	-0.282185751	0.777801083	0.999702239	promoter
DBIL5P:656439-656793	122.1565922	0.023987113	0.150997255	0.158857942	0.873780797	0.999702239	promoter
TUSC5:1184046-1184418	95.85365862	-0.121887593	0.145218902	-0.839336966	0.401280245	0.999702239	promoter
PITPNA-AS1:1417181-1417304	38.49962636	0.214442746	0.159672091	1.343019592	0.17926563	0.999702239	promoter
PITPNA-AS1:1417372-1417501	28.87124034	-0.003527701	0.159932274	-0.022057465	0.982402116	0.999702239	promoter
WDR81:1629408-1629953	232.2909457	0.048117221	0.152722151	0.3150638	0.752713213	0.999702239	promoter
OVCA2:1944934-1945134	13.48243456	0.007373388	0.042413822	0.173843999	0.861988065	0.999702239	promoter
SRR:2203079-2203536	133.1069058	-0.000646566	0.157850077	-0.004096077	0.996731812	0.999702239	promoter
SRR:2207813-2208213	115.6332385	0.06460086	0.135079902	0.478241834	0.632478091	0.999702239	promoter
ASPA:3374918-3375380	275.5749964	0.118681197	0.160266479	0.74052414	0.458982019	0.999702239	promoter
ASPA:3375492-3375842	132.2014371	0.041229599	0.159900941	0.25784463	0.796526819	0.999702239	promoter
EMC6:3567017-3567325	83.77768257	-0.039019016	0.137385094	-0.284012004	0.776401182	0.999702239	promoter
ARRB2:4612420-4612798	179.7089704	0.070170863	0.159043577	0.441205264	0.659064403	0.999702239	promoter
PSMB6:4698043-4698373	69.64975032	-0.03849617	0.149252299	-0.257926812	0.796463392	0.999702239	promoter
ZFP3:4980948-4981073	33.82554934	0.126317181	0.156702492	0.806095545	0.42018776	0.999702239	promoter
USP6:5026688-5027074	74.9261789	-0.010589249	0.158321048	-0.066884655	0.946673529	0.999702239	promoter
LOC339166:5674557-5675050	127.3525895	-0.036331179	0.108987322	-0.333352342	0.738868333	0.999702239	promoter
MIR4520-2:6558239-6558533	105.6980676	0.124098984	0.158211291	0.784387658	0.432812678	0.999702239	promoter
ALOX12:6899226-6900429	319.6369184	-0.011822861	0.157779838	-0.07493265	0.940268299	0.999702239	promoter
BCL6B:6927394-6927716	43.32357401	-0.005225956	0.158866096	-0.032895349	0.973758042	0.999702239	promoter
NLGN2:7311608-7312211	178.5097908	-0.035659748	0.141666399	-0.251716342	0.801260325	0.999702239	promoter
SPEM1:7320337-7321103	344.2059285	0.041390909	0.160298066	0.258212157	0.796243176	0.999702239	promoter
C17orf74:7329624-7329922	111.4042286	0.002318677	0.139214234	0.016655459	0.986711481	0.999702239	promoter
C17orf74:7330392-7330556	53.0235738	0.075997431	0.153483407	0.495150796	0.62049368	0.999702239	promoter
MPDU1:7486286-7486565	75.61742263	-0.097684377	0.15110582	-0.646463362	0.517979317	0.999702239	promoter
EFNB3:7604955-7605319	75.62556031	0.005485949	0.153537638	0.035730319	0.971497395	0.999702239	promoter
TMEM88:7756527-7757768	413.3129115	0.00829995	0.155723022	0.053299441	0.957493325	0.999702239	promoter
TMEM88:7758715-7759161	171.6887334	0.133668497	0.154475061	0.86530794	0.386869794	0.999702239	promoter
CHD3:7786575-7786645	15.3948555	0.022790833	0.155124558	0.146919569	0.883195506	0.999702239	promoter
CHD3:7788516-7788629	30.52255478	0.006067339	0.156903034	0.038669352	0.969154009	0.999702239	promoter
CNTROB:7832506-7833299	386.9717554	0.123884663	0.144339571	0.858286212	0.390734441	0.999702239	promoter
GUCY2D:7906508-7907609	515.136156	0.078010056	0.159115398	0.490273458	0.623940406	0.999702239	promoter
MYHAS:10285973-10286435	115.7019663	0.091986898	0.129652537	0.709487838	0.478021796	0.999702239	promoter
HS3ST3B1:14201793-14202099	91.25228905	-0.057184408	0.155225425	-0.368395885	0.712578065	0.999702239	promoter
MEIS3P1:15689696-15690105	151.9315653	0.046314133	0.157555772	0.293953893	0.768793136	0.999702239	promoter
CCDC144A:16592693-16593369	248.0700944	0.054255344	0.151840114	0.357318907	0.720853077	0.999702239	promoter
CCDC144A:16593665-16594050	99.93439179	-0.100702871	0.157671531	-0.638687723	0.523026101	0.999702239	promoter
SLC5A10:18855614-18855667	20.99828756	0.102364481	0.159265614	0.642728072	0.520400562	0.999702239	promoter
ALDH3A2:19553880-19553964	38.13564166	0.317633285	0.159983018	1.985418756	0.047097901	0.999702239	promoter
CCDC144CP:20224508-20225124	226.8599249	-0.002250848	0.119247513	-0.018875429	0.984940481	0.999702239	promoter
CCDC144CP:20225227-20225374	42.54936729	0.043783457	0.154400211	0.283571223	0.776738993	0.999702239	promoter
CCDC144CP:20225428-20225559	47.25224781	0.142385755	0.154320891	0.922660266	0.356184278	0.999702239	promoter
CCDC144NL-AS1:20771765-20772204	136.654299	0.106796403	0.136824248	0.780537107	0.435074795	0.999702239	promoter
FAM27E5:21825263-21825720	198.3023712	0.117693595	0.136915473	0.8596077	0.390005329	0.999702239	promoter
FAM27E5:21827266-21828357	404.5461972	0.071583651	0.118108277	0.606084964	0.544458335	0.999702239	promoter
FLJ36000:21902184-21902563	237.3960288	0.220610853	0.159021661	1.387300648	0.165350106	0.999702239	promoter
FLJ36000:21902835-21903583	768.0567115	0.282919495	0.1600498	1.767696652	0.07711163	0.999702239	promoter
FLJ36000:21903607-21905297	1872.722632	0.316764435	0.160304368	1.976018742	0.048152655	0.999702239	promoter
FLJ36000:21905554-21907246	1919.411694	0.327515517	0.16030433	2.043085907	0.041043935	0.999702239	promoter
PYY2:26550078-26551969	951.6281784	0.055513327	0.152711167	0.363518451	0.716217633	0.999702239	promoter
SARM1:26694771-26695184	79.10530319	-0.019593222	0.142752464	-0.137253124	0.890830721	0.999702239	promoter
FOXN1:26848438-26848716	104.2538948	0.12971455	0.142390875	0.910975157	0.362308464	0.999702239	promoter
FOXN1:26851750-26851838	32.44763732	-0.030064956	0.159827437	-0.188108856	0.850791319	0.999702239	promoter
SUPT6H:26985857-26986960	470.4835834	-0.016387542	0.116827766	-0.140270952	0.888445915	0.999702239	promoter
SUPT6H:26987229-26987309	26.5006212	0.103565272	0.159790749	0.648130591	0.51690049	0.999702239	promoter
LRRC37BP1:28903655-28903948	65.69487806	-0.150823498	0.146531782	-1.029288631	0.303344064	0.999702239	promoter
MIR193A:29887123-29887368	56.54040386	-0.042949197	0.159403695	-0.269436645	0.78759369	0.999702239	promoter
CDK5R1:30814876-30815404	181.0409083	0.013319645	0.13451905	0.09901679	0.921124939	0.999702239	promoter
TMEM98:31249928-31250651	376.2280557	0.023081795	0.1370659	0.168399251	0.866269197	0.999702239	promoter
TMEM98:31250703-31250830	36.03146284	-0.015858725	0.158200139	-0.1002447	0.920150059	0.999702239	promoter
MIR4726:36876001-36876776	237.9554496	-0.029219443	0.114136016	-0.256005462	0.79794662	0.999702239	promoter
MIR4728:37879592-37879986	132.6157401	0.176465049	0.127816394	1.38061357	0.167397809	0.999702239	promoter
CSF3:38167099-38167713	248.2580298	0.020069246	0.152939522	0.131223412	0.895598576	0.999702239	promoter
RARA:38472930-38473393	113.6170808	-0.053042686	0.157198174	-0.337425586	0.7357961	0.999702239	promoter
CNP:40120226-40120618	108.9745024	-0.152722896	0.13228706	-1.154480989	0.248303028	0.999702239	promoter
HSPB9:40274486-40275250	345.3455406	0.054299513	0.148472462	0.365721105	0.714573196	0.999702239	promoter
HSD17B1:40700082-40700394	79.62411714	-0.035247935	0.146306303	-0.240918773	0.809618072	0.999702239	promoter
HSD17B1:40704964-40705973	408.7373199	0.01566	0.12920244	0.121205141	0.903528553	0.999702239	promoter
NBR2:41272671-41272903	66.2960849	0.048280621	0.143915332	0.335479341	0.737263526	0.999702239	promoter
NBR2:41278577-41279161	268.0393979	0.069865775	0.152868259	0.457032582	0.647647627	0.999702239	promoter
ARL4D:41477205-41477715	157.3550628	0.011840787	0.128097231	0.092435929	0.926351694	0.999702239	promoter
CD300LG:41920042-41920087	17.22933223	-0.015386617	0.159979656	-0.096178586	0.923378738	0.999702239	promoter
HIGD1B:42924598-42925013	115.316904	0.021915692	0.140388505	0.156107451	0.875948325	0.999702239	promoter
ACBD4:43211089-43211138	17.78029487	-0.110427398	0.158722109	-0.695727892	0.486599254	0.999702239	promoter
MAP3K14-AS1:43324126-43324494	86.63023011	-0.028396604	0.14580193	-0.194761507	0.845579658	0.999702239	promoter
STH:44073762-44074033	73.6817218	0.001252417	0.146996199	0.008520065	0.993202054	0.999702239	promoter
LOC101927166:46522388-46522736	91.11311911	-0.05639567	0.140124325	-0.402468804	0.687339043	0.999702239	promoter
MIR6165:47583472-47584159	338.2239725	0.137217733	0.160218616	0.856440633	0.391754098	0.999702239	promoter
ACSF2:48545827-48545979	51.29759125	-0.08130221	0.150965391	-0.538548668	0.590198315	0.999702239	promoter
RSAD1:48553575-48553791	55.79424865	0.065632963	0.159931643	0.410381346	0.681526228	0.999702239	promoter
WFIKKN2:48912489-48912577	34.58137179	0.123668064	0.159965397	0.773092598	0.439467581	0.999702239	promoter
NME1:49229410-49229693	96.86138831	-0.084473301	0.147965017	-0.570900487	0.568067101	0.999702239	promoter
KIF2B:51900857-51901192	104.7148773	0.056628712	0.132580539	0.427126882	0.669286914	0.999702239	promoter
EPX:56271076-56271348	49.91778382	0.06973212	0.159050493	0.438427564	0.661076368	0.999702239	promoter
SEPT4-AS1:56596903-56596966	12.70176749	0.081013494	0.139574467	0.580432048	0.561623298	0.999702239	promoter
RAD51C:56769347-56769491	42.13891179	0.035965954	0.159691782	0.225221068	0.8218073	0.999702239	promoter
CACNG1:65040708-65041232	177.8261306	0.075553283	0.151829494	0.497619277	0.618752414	0.999702239	promoter
LINC00674:66095397-66095900	197.8584411	0.005253791	0.155819665	0.033717122	0.973102725	0.999702239	promoter
PRKAR1A:66409893-66410039	43.81681905	0.082055377	0.160286368	0.511929851	0.608700105	0.999702239	promoter
ABCA9-AS1:67000940-67001235	85.99067853	0.045589236	0.142186289	0.320630322	0.748490556	0.999702239	promoter
OTOP2:72915567-72916707	497.6274432	0.066793146	0.160080826	0.417246389	0.676498198	0.999702239	promoter
KCTD2:73040293-73040601	71.93187504	-0.043881552	0.144722849	-0.303210949	0.761729105	0.999702239	promoter
MIR3678:73397340-73397538	63.44258686	0.157462616	0.145183298	1.08457803	0.27810859	0.999702239	promoter
LLGL2:73517973-73518501	154.4107981	-0.075042721	0.138864597	-0.540402109	0.588919754	0.999702239	promoter
MYO15B:73585938-73586436	168.1553075	0.011185186	0.146507305	0.076345586	0.939144159	0.999702239	promoter
SMIM5:73625492-73625610	32.99217667	0.053219457	0.159650237	0.333350315	0.738869863	0.999702239	promoter
SMIM5:73627510-73628033	269.799252	0.182642295	0.157534326	1.15938094	0.246300942	0.999702239	promoter
RNF157-AS1:74133778-74134321	206.3618935	0.09932586	0.149610028	0.663898413	0.506755332	0.999702239	promoter
RNF157-AS1:74136002-74136253	32.85353557	-0.035679251	0.145804495	-0.244706111	0.806683996	0.999702239	promoter
SNORD1B:74558478-74558732	64.84955887	0.049661688	0.144971674	0.342561318	0.731928507	0.999702239	promoter
SEPT9:75398126-75398722	246.2803736	0.119919534	0.155774265	0.769828918	0.441401383	0.999702239	promoter
TMC8:76121859-76122027	56.29764135	-0.101785079	0.150440658	-0.676579589	0.498672733	0.999702239	promoter
HP09025:77679989-77680041	26.13809774	-0.064897093	0.160291368	-0.404869544	0.685573406	0.999702239	promoter
ENPP7:77704885-77705329	85.14954101	-0.057410366	0.145538603	-0.394468304	0.693235324	0.999702239	promoter
CARD14:78163495-78163898	148.7686045	0.049235777	0.131537632	0.374309436	0.708174112	0.999702239	promoter
SLC26A11:78190890-78191160	83.28097696	-0.016029888	0.139278127	-0.115092647	0.908371688	0.999702239	promoter
BAIAP2:79006817-79006953	38.16419536	-0.059607989	0.157499246	-0.378465235	0.705085015	0.999702239	promoter
MIR3065:79094733-79094840	36.30471515	-0.152187213	0.157545433	-0.965989368	0.334049501	0.999702239	promoter
MIR3065:79095587-79096765	732.6690509	0.098942237	0.158884451	0.62273077	0.533461459	0.999702239	promoter
MIR3065:79097950-79098722	236.6056751	-0.041202003	0.126765039	-0.325026544	0.745160982	0.999702239	promoter
MIR3065:79100181-79100484	100.0157608	0.081479502	0.136364804	0.597511227	0.550166113	0.999702239	promoter
C17orf89:79211675-79211864	54.75423037	0.043755069	0.15332475	0.285375117	0.775356769	0.999702239	promoter
FSCN2:79494959-79496390	698.7215315	0.11923426	0.1598854	0.745748263	0.455819499	0.999702239	promoter
MIR6786:79658757-79659298	142.9897164	0.013671512	0.157215955	0.086960079	0.930703244	0.999702239	promoter
MIR6786:79660684-79661069	138.2279146	0.075987301	0.124864284	0.608559141	0.542816694	0.999702239	promoter
SLC25A10:79674266-79674872	263.0538303	0.081073808	0.142127263	0.570431078	0.568385356	0.999702239	promoter
SLC25A10:79681159-79681241	29.88359628	0.131907317	0.158399331	0.832751732	0.404984762	0.999702239	promoter
ANAPC11:79846185-79846628	176.9301906	0.115464141	0.122110992	0.945567135	0.344369413	0.999702239	promoter
MAFG-AS1:79880705-79881012	77.72813682	0.068808252	0.160133989	0.429691739	0.667419894	0.999702239	promoter
ASPSCR1:79936390-79936782	94.21233952	-0.123816156	0.142895638	-0.8664796	0.386227209	0.999702239	promoter
LRRC45:79977087-79977599	186.4661371	0.116999297	0.155614473	0.751853569	0.452139123	0.999702239	promoter
LRRC45:79982846-79983123	69.88125428	-0.082797114	0.145581242	-0.568734764	0.569536152	0.999702239	promoter
GPS1:80004822-80005163	104.0345707	0.126618085	0.137309542	0.922136098	0.35645759	0.999702239	promoter
GPS1:80006696-80006945	68.27872466	-0.019996154	0.148076121	-0.135039692	0.892580492	0.999702239	promoter
GPS1:80008425-80008737	104.4406135	0.095607852	0.136401322	0.700930538	0.483346366	0.999702239	promoter
SLC16A3:80195234-80195902	261.5895507	0.013070727	0.159748622	0.081820593	0.93478938	0.999702239	promoter
UTS2R:80332100-80332903	335.3432687	0.059477577	0.157369623	0.377948273	0.705469021	0.999702239	promoter
HEXDC:80373249-80373616	131.3766845	0.208138387	0.135745145	1.53330262	0.125201309	0.999702239	promoter
NARF:80411640-80411936	87.59987704	0.031346421	0.144038383	0.217625473	0.827720936	0.999702239	promoter
NARF:80411937-80412104	44.18642718	-0.033479039	0.15139146	-0.221142188	0.824981722	0.999702239	promoter
FN3KRP:80671045-80671499	136.7265035	-0.002434626	0.143085386	-0.017015197	0.986424492	0.999702239	promoter
TBCD:80708714-80708823	24.25568303	0.046440422	0.138672954	0.334891706	0.737706779	0.999702239	promoter
METRNL:81032567-81032991	201.6407555	0.159033341	0.154525897	1.029169503	0.30340003	0.999702239	promoter
LOC102723376:10622-11085	175.5384274	0.029838341	0.159917595	0.186585727	0.851985458	0.999702239	promoter
LOC102723376:11674-11821	72.22148439	0.128190181	0.15977738	0.802304935	0.422376589	0.999702239	promoter
LOC102723376:11822-12529	535.9230021	0.133044104	0.1577868	0.843189061	0.399122715	0.999702239	promoter
ROCK1P1:107129-107226	62.64821981	0.279388648	0.15402282	1.813943205	0.06968647	0.999702239	promoter
ROCK1P1:108146-108322	57.8051008	0.465403207	0.158488546	2.936510045	0.003319281	0.999702239	promoter
ROCK1P1:108372-108534	55.81843758	0.439504995	0.160054433	2.745972022	0.006033191	0.999702239	promoter
ROCK1P1:108862-108931	22.30861988	0.350450411	0.159734042	2.193961957	0.028238145	0.999702239	promoter
ROCK1P1:109279-109416	38.94161628	0.289544781	0.160245318	1.806884491	0.070780291	0.999702239	promoter
CETN1:580087-580998	373.5005843	0.077115796	0.154572817	0.498896233	0.617852488	0.999702239	promoter
DLGAP1-AS3:3879076-3880249	601.7404399	0.14089747	0.15420529	0.913700622	0.360874177	0.999702239	promoter
NDUFV2:9101130-9101418	54.89914938	-0.006372634	0.155903345	-0.040875547	0.967395112	0.999702239	promoter
SLC35G4:11608649-11608778	30.4428035	-0.024008999	0.160190435	-0.149877859	0.88086098	0.999702239	promoter
SLC35G4:11608875-11608998	29.58593104	0.016970586	0.16013336	0.105977831	0.915599941	0.999702239	promoter
GNAL:11751002-11751285	73.3219737	-0.140475192	0.157135885	-0.893972701	0.371336497	0.999702239	promoter
ANKRD62:12093527-12094119	235.9146746	0.030163224	0.140528809	0.214640855	0.830047338	0.999702239	promoter
MC5R:13826228-13826710	128.9056516	-0.044427352	0.141949527	-0.31297992	0.754295918	0.999702239	promoter
ANKRD20A5P:14177468-14177930	172.4960382	0.03786391	0.156749135	0.241557375	0.809123154	0.999702239	promoter
SNRPD1:19190897-19191065	50.75192077	-0.011949642	0.159459077	-0.074938613	0.940263554	0.999702239	promoter
LOC729950:22204655-22204965	106.6579005	-0.059908844	0.155743204	-0.384664257	0.70048618	0.999702239	promoter
PSMA8:23713733-23714040	81.50369263	-0.10318254	0.148742892	-0.693697282	0.487872071	0.999702239	promoter
ELP2:33711318-33711621	56.71771138	0.019936265	0.153200813	0.130131586	0.896462321	0.999702239	promoter
C18orf25:43750732-43750809	32.387923	0.164259951	0.159328066	1.030954278	0.302562262	0.999702239	promoter
C18orf25:43750851-43750949	25.67702877	0.051214093	0.159629869	0.320830263	0.748339024	0.999702239	promoter
BOD1L2:54814229-54814863	226.9231881	0.084305193	0.154586126	0.545360668	0.585505486	0.999702239	promoter
SERPINB5:61144093-61144307	56.91586822	-0.082829113	0.148303365	-0.558511353	0.576495254	0.999702239	promoter
SERPINB7:61422148-61422354	79.6263966	0.056182436	0.145389481	0.386427107	0.699180378	0.999702239	promoter
LOC105372179:67136904-67137157	61.87383044	-0.036915224	0.155196924	-0.23786054	0.811989261	0.999702239	promoter
C18orf63:71982662-71983896	475.0501876	-0.004051134	0.13672664	-0.029629442	0.976362585	0.999702239	promoter
LINC00908:74241665-74241976	93.59362686	-0.175953369	0.152037397	-1.157303221	0.247148498	0.999702239	promoter
LINC00908:74242022-74242204	44.2637225	0.034364124	0.154777174	0.222023204	0.82429582	0.999702239	promoter
NFATC1:77157365-77157435	31.50977602	-0.04040148	0.158525639	-0.254857703	0.798833006	0.999702239	promoter
NFATC1:77157459-77157668	63.77746387	0.029787363	0.147555941	0.201871666	0.840017054	0.999702239	promoter
KCNG2:77623112-77624642	710.0187786	0.099231188	0.160285853	0.619088874	0.535857812	0.999702239	promoter
PARD6G-AS1:77905255-77905713	119.9447548	0.046706384	0.156218081	0.298981932	0.764953832	0.999702239	promoter
MADCAM1:492851-492944	25.94547251	0.13109004	0.160304091	0.817758545	0.413495074	0.999702239	promoter
TPGS1:506089-506169	22.30423322	0.077332756	0.157934977	0.489649333	0.624382061	0.999702239	promoter
TPGS1:506276-506348	25.71680105	-0.029028128	0.159768414	-0.181688777	0.855826974	0.999702239	promoter
GZMM:539199-539731	218.9741511	-0.012602863	0.126563449	-0.099577429	0.920679814	0.999702239	promoter
GZMM:540683-540923	64.66590537	-0.083089737	0.149676646	-0.555128264	0.578806932	0.999702239	promoter
GZMM:541205-542118	472.9735335	0.076492564	0.150621764	0.507845359	0.611561797	0.999702239	promoter
GZMM:542386-542710	94.06799652	0.010754213	0.143224804	0.075086247	0.94014609	0.999702239	promoter
GZMM:543590-543957	72.15427934	-0.130924683	0.143817217	-0.910354728	0.362635465	0.999702239	promoter
HCN2:585124-585712	311.0017167	0.150892049	0.155145243	0.972585731	0.330759237	0.999702239	promoter
FGF22:640808-641449	214.5545735	-0.009679077	0.112027492	-0.086399125	0.931149143	0.999702239	promoter
PALM:710814-711199	88.93515678	-0.051845955	0.136262632	-0.380485496	0.703585061	0.999702239	promoter
MISP:746241-747248	396.6029881	-0.013846317	0.127505761	-0.108593656	0.913524792	0.999702239	promoter
MIR4745:803016-803142	35.13644661	-0.128029407	0.155282076	-0.824495719	0.409657947	0.999702239	promoter
MIR4745:804345-804738	182.4869385	0.074818151	0.14884611	0.50265439	0.615207282	0.999702239	promoter
MIR4745:804868-806782	991.7212633	0.08822425	0.159102099	0.554513428	0.579227518	0.999702239	promoter
MIR3187:808584-809026	141.2387426	0.058771848	0.138279887	0.425020943	0.670821408	0.999702239	promoter
MIR3187:812161-814048	1008.099809	0.119247287	0.160213673	0.744301562	0.456694057	0.999702239	promoter
MIR3187:814413-815768	449.5804486	-0.043684357	0.122091497	-0.357800155	0.720492875	0.999702239	promoter
ELANE:853017-853082	24.30645814	-5.56E-05	0.158827666	-0.000350094	0.999720666	0.999912175	promoter
ELANE:853355-853504	35.48714431	0.027783425	0.160255301	0.173369775	0.862360782	0.999702239	promoter
CFD:855507-856044	182.183039	-0.122198598	0.127114183	-0.961329375	0.336386582	0.999702239	promoter
RNU6-2:891480-892179	393.0672904	0.091557484	0.160296368	0.571176287	0.567880151	0.999702239	promoter
GRIN3B:996142-996339	49.25890481	-0.064288835	0.16028533	-0.401089949	0.688353901	0.999702239	promoter
ABCA7:1035102-1035383	98.14570247	0.0145414	0.159496154	0.091170853	0.927356835	0.999702239	promoter
ABCA7:1041969-1042219	81.2424141	-0.138229083	0.144098718	-0.959266574	0.33742447	0.999702239	promoter
HMHA1:1063544-1063907	140.2365728	0.056972821	0.134101588	0.424848222	0.670947322	0.999702239	promoter
HMHA1:1064238-1064353	27.48441256	-0.063664045	0.160172351	-0.397472128	0.691019336	0.999702239	promoter
HMHA1:1071026-1071946	434.318105	0.061831375	0.16029176	0.38574269	0.699687243	0.999702239	promoter
GPX4:1105416-1105790	105.5342644	0.035734632	0.147629919	0.242055486	0.808737169	0.999702239	promoter
ATP5D:1242369-1242727	110.8101131	0.081170195	0.139103595	0.583523346	0.559541046	0.999702239	promoter
ATP5D:1242875-1242974	27.19859722	0.24711036	0.158647854	1.557602913	0.119327408	0.999702239	promoter
[truncated: 181,227 more rows]
