# Supplementary material for: Transcriptional profiling identifies novel regulators of macrophage polarization
Source: PLoS One. 2018 Dec 7;13(12):e0208602. doi: 10.1371/journal.pone.0208602 (PMC6286176; doi:10.1371/journal.pone.0208602)
Supplement: S2 Table — These genes were selected based on the following criteria: adjusted p-value < 0.05 and |log2FC(M1/M2)| > 1.0. Genes are sorted based on decreasing log2(fold change(M1/M2)). (TXT) [file pone.0208602.s002.txt]

	baseMean	log2FoldChange	lfcSE	stat	pvalue	padj
IL31RA	530.3732346	7.561551671	0.346663052	21.81239573	1.77E-105	1.71E-102
TBX21	131.7734603	5.499513529	0.410694603	13.39076162	6.85E-41	7.96E-39
CYP3A7	133.2316648	5.217217839	0.421653508	12.37323477	3.65E-35	3.05E-33
SLC6A9	58.32676256	5.209815101	0.559924884	9.304489322	1.35E-20	4.99E-19
RARRES3	1691.183437	5.20256051	0.131778492	39.47958745	0	0
LGALS17A	48.16317118	5.140961067	0.45063742	11.40819833	3.81E-30	2.52E-28
ITK	60.8356137	5.140703135	0.497443964	10.33423562	4.93E-25	2.46E-23
DOK5	34.01938817	5.138797564	0.510971942	10.05690752	8.56E-24	3.94E-22
GBP5	55882.72507	5.03599567	0.173276385	29.06336985	1.04E-185	5.70E-182
CHAC1	94.46832384	4.964321144	0.480665716	10.3280117	5.26E-25	2.61E-23
BSPRY	191.9539353	4.962780088	0.370835458	13.38270111	7.63E-41	8.81E-39
SSPN	150.3674459	4.90064191	0.334998078	14.62886574	1.84E-48	2.92E-46
TRIM2	113.6903335	4.888043142	0.305162857	16.01781814	9.60E-58	2.42E-55
CLU	10040.55512	4.883172199	0.256752365	19.01899596	1.19E-80	6.95E-78
CKMT1B	24.57793252	4.869506906	0.587003615	8.295531371	1.08E-16	2.86E-15
ABLIM1	192.5357557	4.761677542	0.296503864	16.05941141	4.91E-58	1.30E-55
GBP6	172.0181695	4.74956302	0.283819382	16.73445624	7.35E-63	2.27E-60
P2RY8	588.2325304	4.672993704	0.357996083	13.05319787	6.09E-39	6.28E-37
UBD	17002.60445	4.635324163	0.276967901	16.73596162	7.17E-63	2.26E-60
UPK3A	19.8458996	4.59810694	0.557945842	8.241134887	1.71E-16	4.44E-15
CLEC6A	395.3273295	4.467769897	0.304827143	14.6567325	1.22E-48	1.96E-46
TRIM69	297.829129	4.386517247	0.207947463	21.09435324	8.96E-99	7.73E-96
SLC6A12	2423.920936	4.369399731	0.215391121	20.28588598	1.71E-91	1.28E-88
LINC00996	69.99946142	4.343973293	0.43795021	9.918874785	3.45E-23	1.53E-21
ACPP	422.2471218	4.338490353	0.278445355	15.58111953	9.78E-55	2.17E-52
XIRP1	91.72104909	4.33478248	0.498755605	8.691195528	3.59E-18	1.07E-16
ANKRD22	2541.683545	4.276426524	0.317220849	13.48091255	2.03E-41	2.37E-39
SMARCD3	118.6970222	4.186455541	0.280443536	14.92798014	2.17E-50	3.82E-48
PLA2G16	196.4316176	4.16649866	0.540016842	7.715497624	1.21E-14	2.64E-13
LHFPL1	16.80743633	4.160643896	0.618439668	6.727647188	1.72E-11	2.58E-10
SLC12A3	23.74623835	4.151597472	0.558329164	7.435752488	1.04E-13	2.05E-12
CEACAM21	213.8227227	4.128954072	0.20099852	20.54221132	9.04E-94	7.05E-91
CXCL9	56761.89924	4.128130842	0.222853853	18.52393749	1.32E-76	7.00E-74
SERPINB10	50.13798984	4.100046618	0.536042321	7.648736785	2.03E-14	4.34E-13
LAMA3	538.7614282	4.060244827	0.220751155	18.3928588	1.50E-75	7.44E-73
CYSLTR2	185.3675253	4.012721362	0.348295907	11.52101209	1.03E-30	7.12E-29
PKIG	196.4618664	3.994109387	0.283734506	14.07692508	5.27E-45	7.25E-43
LINC00540	15.42068979	3.990040151	0.562167215	7.097603786	1.27E-12	2.17E-11
CCDC88C	181.7056433	3.983695784	0.226781973	17.56619245	4.47E-69	1.79E-66
ASNS	628.0107833	3.970191867	0.532719734	7.452684047	9.15E-14	1.81E-12
FAM65B	68.35542426	3.937682724	0.40880704	9.632130423	5.85E-22	2.39E-20
GNG11	89.93856968	3.936160983	0.466413662	8.439206022	3.20E-17	8.90E-16
LINC00923	1017.29643	3.913038789	0.163730305	23.89929462	3.11E-126	5.67E-123
CDK14	809.3100229	3.874928178	0.138824159	27.91249163	1.88E-171	6.17E-168
TNFSF4	50.38545984	3.836313645	0.482336747	7.953600202	1.81E-15	4.31E-14
TCEA3	16.23716677	3.815279279	0.586834456	6.501457508	7.95E-11	1.10E-09
PBX1	19.75317195	3.789046527	0.553994954	6.839496463	7.95E-12	1.23E-10
FBN1	170.2244413	3.787856634	0.31690971	11.95247893	6.30E-33	4.78E-31
N4BP3	51.18577669	3.785804624	0.420965004	8.993157593	2.40E-19	7.94E-18
SLC1A5	1698.266875	3.775567036	0.461652346	8.178377234	2.88E-16	7.35E-15
WFDC2	10.17512402	3.772462986	0.624635096	6.039466901	1.55E-09	1.79E-08
ICAM3	161.6190983	3.755965699	0.252856747	14.85412486	6.54E-50	1.10E-47
KCNQ3	33.94076007	3.749745193	0.582438603	6.438009388	1.21E-10	1.62E-09
AMOT	62.29530815	3.730768052	0.505849421	7.375254165	1.64E-13	3.15E-12
BTBD11	158.616794	3.728480202	0.270593327	13.77890671	3.41E-43	4.34E-41
VEGFC	18.03160313	3.728448394	0.579671251	6.432005011	1.26E-10	1.68E-09
PHGDH	260.4666116	3.720267576	0.625770087	5.945102928	2.76E-09	3.10E-08
MPP7	119.9311556	3.713718517	0.314039657	11.82563549	2.88E-32	2.12E-30
LOC100507002	34.78667578	3.706686745	0.401346416	9.235629362	2.57E-20	9.13E-19
FLT3	204.3627574	3.675781922	0.603041766	6.095401893	1.09E-09	1.29E-08
CSF3	40.37637269	3.669206278	0.394482198	9.301322845	1.39E-20	5.12E-19
MYO7B	33.99214806	3.655646053	0.604839076	6.043997817	1.50E-09	1.74E-08
NAT8	10.11168595	3.652761089	0.599979142	6.088146797	1.14E-09	1.35E-08
AFAP1L2	71.71789511	3.651751505	0.627434766	5.82012936	5.88E-09	6.26E-08
ABCG1	1291.805691	3.650300939	0.586191835	6.22714395	4.75E-10	5.92E-09
KRT7	34.99741025	3.618444834	0.4361722	8.295908888	1.08E-16	2.86E-15
APOL4	1173.530793	3.610624925	0.344000753	10.4959797	9.01E-26	4.62E-24
LOC400043	17.50779795	3.577291132	0.566299919	6.316955044	2.67E-10	3.44E-09
CTLA4	23.81057848	3.505149891	0.451806607	7.758075776	8.62E-15	1.91E-13
SCARA3	32.30037027	3.486266568	0.547628091	6.36612078	1.94E-10	2.54E-09
ASAP3	50.00194703	3.484831659	0.417741124	8.342084259	7.30E-17	1.97E-15
ITIH1	33.18771837	3.471873451	0.433999774	7.999712577	1.25E-15	3.01E-14
P2RY10	40.17204368	3.447779054	0.475117951	7.256680252	3.97E-13	7.21E-12
MIR100HG	9.189600463	3.445046107	0.612153401	5.62774968	1.83E-08	1.82E-07
ABCC6	19.56334738	3.444825704	0.473126122	7.280988183	3.31E-13	6.09E-12
C1orf213	16.73960126	3.429320332	0.512019775	6.697632592	2.12E-11	3.14E-10
HLA-DOB	337.2952491	3.421440607	0.324579642	10.54114356	5.58E-26	2.95E-24
PTGES	896.6857839	3.408850866	0.525028948	6.492691271	8.43E-11	1.16E-09
VWA3B	9.142903474	3.396032949	0.577183061	5.883805637	4.01E-09	4.38E-08
NLRP1	153.8917085	3.389531512	0.275649471	12.29652827	9.46E-35	7.78E-33
TRPC1	11.02032075	3.377852662	0.560725244	6.024078103	1.70E-09	1.96E-08
ROBO3	58.13253412	3.37452815	0.314323286	10.73585159	6.91E-27	3.85E-25
NAT8B	13.85179413	3.369837204	0.520380809	6.475713836	9.44E-11	1.29E-09
HVCN1	832.632188	3.350599935	0.142684796	23.48252956	6.15E-122	1.00E-118
GUCY1B2	7.899861828	3.343697687	0.610162826	5.480008854	4.25E-08	4.03E-07
CAV1	10.13061649	3.330923288	0.625967419	5.321240669	1.03E-07	9.14E-07
ARHGEF28	10.87492584	3.327835513	0.603555591	5.513718308	3.51E-08	3.37E-07
LOC100507195	52.10584025	3.323144395	0.406527087	8.174472253	2.97E-16	7.57E-15
LOC101927069	33.7158331	3.322049874	0.37584295	8.838930927	9.66E-19	3.04E-17
PSAT1	544.7313029	3.32086846	0.580526653	5.720440982	1.06E-08	1.09E-07
TMEM154	53.82566204	3.312243725	0.403356413	8.211704623	2.18E-16	5.64E-15
IDO2	132.7102469	3.304782888	0.376646987	8.77421831	1.72E-18	5.31E-17
COLQ	99.43378047	3.252555066	0.364800985	8.915971182	4.84E-19	1.55E-17
OAF	446.0935857	3.248854046	0.146226994	22.2178816	2.31E-109	2.36E-106
HGF	56.55426936	3.242229472	0.369201022	8.781745667	1.61E-18	4.99E-17
GCHFR	165.4502194	3.233474423	0.253946688	12.73288678	3.88E-37	3.63E-35
SRD5A3-AS1	23.59786509	3.228428324	0.460423064	7.011873598	2.35E-12	3.88E-11
AFF2	86.40214852	3.221705406	0.232714074	13.84405055	1.38E-43	1.83E-41
TRIB3	195.5968855	3.205938611	0.435885879	7.354995345	1.91E-13	3.62E-12
COCH	434.6191993	3.204499	0.354767572	9.032671666	1.68E-19	5.61E-18
FAM78B	30.70456975	3.17927463	0.449085284	7.079445138	1.45E-12	2.46E-11
ASPHD2	281.235752	3.170297588	0.188179627	16.84718822	1.10E-63	3.61E-61
TSTD1	181.2280376	3.155370397	0.219889537	14.34979779	1.07E-46	1.56E-44
NAALADL1	31.21569059	3.155088211	0.398641005	7.914610314	2.48E-15	5.84E-14
ST6GALNAC2	89.61186395	3.154851062	0.421479569	7.485181467	7.14E-14	1.44E-12
ASB9	9.444857446	3.147551504	0.573019112	5.492925873	3.95E-08	3.76E-07
ALOX5	291.9794015	3.147083678	0.236735483	13.29367121	2.52E-40	2.85E-38
ORM2	15.37779741	3.144316969	0.638400622	4.925303735	8.42E-07	6.46E-06
NCF1B	2851.254254	3.141701121	0.221711754	14.17020551	1.40E-45	1.96E-43
PELI2	61.66230473	3.131338289	0.327200468	9.570091107	1.07E-21	4.30E-20
TMEM163	121.5257626	3.126682747	0.413768767	7.556594402	4.14E-14	8.51E-13
CCND2	87.42290503	3.122445025	0.272889966	11.44213938	2.57E-30	1.75E-28
GRIK4	55.55704236	3.106906299	0.342359223	9.074989339	1.14E-19	3.86E-18
GBP1P1	1055.923052	3.104672491	0.242671216	12.79374021	1.78E-37	1.72E-35
LOC100506178	19.03175612	3.087950882	0.453318836	6.8118742	9.63E-12	1.47E-10
CXCR2	26.07914348	3.06060913	0.495866603	6.172242921	6.73E-10	8.20E-09
CES1	2534.269452	3.026935739	0.282970349	10.69700677	1.05E-26	5.76E-25
SYNC	175.4101039	3.0250951	0.201205842	15.03482734	4.34E-51	7.82E-49
KIF23	60.90402042	3.017969676	0.373045688	8.090080584	5.96E-16	1.47E-14
BOC	9.625569768	3.014434336	0.558211722	5.400163087	6.66E-08	6.10E-07
LRRK2	4218.794574	2.991067191	0.290645539	10.29111682	7.73E-25	3.79E-23
PTGS2	2902.665866	2.985431285	0.261137314	11.43241937	2.88E-30	1.95E-28
NCF1C	8023.843502	2.968533418	0.229916129	12.91137523	3.88E-38	3.90E-36
FSD1	5.456911378	2.967687336	0.621552234	4.774638679	1.80E-06	1.31E-05
LAMP5	22.26441717	2.966453689	0.563668905	5.262759149	1.42E-07	1.24E-06
MET	195.0542128	2.931422887	0.312376024	9.384276184	6.34E-21	2.43E-19
ITGB7	610.5039424	2.929679765	0.201588203	14.53299212	7.49E-48	1.18E-45
ALOX5AP	23.82386976	2.913815222	0.483593455	6.025340485	1.69E-09	1.94E-08
SPRY4	19.80901582	2.909898584	0.572323947	5.084355811	3.69E-07	3.00E-06
SEZ6L	15.25378403	2.903881815	0.591004632	4.913467103	8.95E-07	6.82E-06
FCGR1B	350.6554622	2.898912723	0.303122347	9.563507104	1.14E-21	4.56E-20
SH3BP4	69.81400828	2.884666457	0.291278147	9.903477103	4.02E-23	1.78E-21
FAM124A	118.724828	2.883771738	0.226062349	12.75653268	2.87E-37	2.72E-35
WLS	321.4306701	2.879379517	0.267418041	10.76733455	4.91E-27	2.79E-25
FCGR1C	266.7205833	2.871585602	0.511332436	5.615887823	1.96E-08	1.94E-07
PRAME	181.0917153	2.858197856	0.398474773	7.172845175	7.35E-13	1.29E-11
PLEKHA6	65.14028251	2.852283803	0.367700804	7.757077953	8.69E-15	1.92E-13
DEPTOR	34.61053555	2.8446881	0.415812609	6.841274269	7.85E-12	1.22E-10
SLC27A2	25.43752478	2.840605877	0.581181382	4.887640869	1.02E-06	7.69E-06
PLEKHG1	97.68607927	2.83312707	0.456551835	6.205488301	5.45E-10	6.72E-09
MYLK	162.1736256	2.830597697	0.317015268	8.928900213	4.30E-19	1.39E-17
EXOC3L4	211.559548	2.786645295	0.315287835	8.838416801	9.71E-19	3.05E-17
CHRNA1	49.30205399	2.785911876	0.481305093	5.788245157	7.11E-09	7.51E-08
SEPT4	38.79645755	2.778373851	0.450765716	6.163676062	7.11E-10	8.63E-09
ABCC11	21.11682741	2.777312665	0.466100414	5.958614463	2.54E-09	2.86E-08
DLEU7	15.98553577	2.772404216	0.482856488	5.741673318	9.37E-09	9.72E-08
LTK	8.092260353	2.771539974	0.568169224	4.878018479	1.07E-06	8.05E-06
UPB1	348.921022	2.751994127	0.382548225	7.193848901	6.30E-13	1.12E-11
IRF1	16341.38287	2.723189032	0.103724821	26.2539768	6.44E-152	1.51E-148
ITGAL	1931.082141	2.723114508	0.135601414	20.08175599	1.07E-89	7.27E-87
CFH	449.1001936	2.722940577	0.353030387	7.713048723	1.23E-14	2.68E-13
LAT	644.721477	2.722659322	0.207406695	13.12715251	2.30E-39	2.43E-37
FCGR1A	1565.666248	2.717908772	0.189663683	14.33014869	1.42E-46	2.02E-44
ANXA8L1	9.628974467	2.717213169	0.627738003	4.328578413	1.50E-05	9.15E-05
RGS9	13.32596108	2.716683607	0.508203667	5.3456592	9.01E-08	8.10E-07
TMEM25	26.88305139	2.689578581	0.351700483	7.647355372	2.05E-14	4.37E-13
BHLHE41	285.867839	2.681901572	0.243529976	11.01261378	3.32E-28	2.02E-26
LINC01358	43.18006567	2.677766463	0.355681211	7.528557539	5.13E-14	1.05E-12
SORL1	121.5039216	2.668442691	0.231517618	11.52587312	9.77E-31	6.78E-29
GPT2	68.73643052	2.666648834	0.456317512	5.843845046	5.10E-09	5.50E-08
IMPA2	99.36596035	2.666004939	0.247726712	10.76187914	5.21E-27	2.92E-25
CDA	19.51003863	2.665393712	0.530948884	5.020057093	5.17E-07	4.10E-06
S100P	18.33842234	2.664611823	0.626432509	4.253629533	2.10E-05	0.00012504
GNGT2	47.34184124	2.663525731	0.425466195	6.260252308	3.84E-10	4.85E-09
IL12B	428.0855633	2.661190777	0.638841415	4.165651622	3.10E-05	0.000178509
LOC728392	5.532417768	2.660395707	0.615130561	4.324928518	1.53E-05	9.29E-05
ST6GALNAC3	13.83107144	2.659267851	0.649721161	4.092937111	4.26E-05	0.000238017
CTAGE8	5.791976816	2.658829549	0.621570624	4.277598467	1.89E-05	0.000113255
NYNRIN	4.144528238	2.656975295	0.656425758	4.047640215	5.17E-05	0.000283212
DGAT2	126.2713421	2.655133823	0.232260581	11.4317023	2.90E-30	1.96E-28
FOLR3	22.54094991	2.649773922	0.495758894	5.34488429	9.05E-08	8.13E-07
CACNA1F	8.987923441	2.633109495	0.531742856	4.951847432	7.35E-07	5.70E-06
ZEB1	56.34102075	2.630120961	0.385118889	6.829374093	8.53E-12	1.31E-10
SLC7A5	3128.860458	2.628541638	0.280212444	9.380531443	6.56E-21	2.50E-19
C16orf45	21.87602994	2.613100363	0.43001874	6.076712762	1.23E-09	1.44E-08
PKN2-AS1	6.104035061	2.605175886	0.590735238	4.410056684	1.03E-05	6.51E-05
ACVRL1	859.5301895	2.599214642	0.162316292	16.01327021	1.03E-57	2.56E-55
ISL2	11.0542828	2.59551023	0.557846758	4.652729788	3.28E-06	2.28E-05
ITGA7	44.21717766	2.57809254	0.37173258	6.935341901	4.05E-12	6.50E-11
RAB3D	234.0364184	2.575965034	0.219042334	11.7601241	6.26E-32	4.58E-30
SLC22A31	9.229425882	2.57307002	0.556453432	4.624052747	3.76E-06	2.59E-05
YPEL4	67.10346698	2.569055366	0.256511967	10.01534311	1.31E-23	5.91E-22
CLEC4D	118.3090475	2.561803149	0.348004161	7.36141528	1.82E-13	3.47E-12
MKX	7.004464096	2.560526418	0.641766493	3.989810073	6.61E-05	0.000352673
MTMR11	24.41393562	2.559711095	0.386406112	6.624406332	3.49E-11	5.04E-10
NHSL2	20.28882415	2.556006157	0.436178579	5.859999269	4.63E-09	5.02E-08
SLC9A7P1	12.26925617	2.545426991	0.532256822	4.782328542	1.73E-06	1.26E-05
CD1D	71.54554875	2.537934977	0.354287724	7.163485505	7.87E-13	1.38E-11
GUCY1B3	609.4262609	2.536817452	0.27013623	9.390881956	5.95E-21	2.28E-19
FAM107B	2435.795376	2.530851703	0.174835789	14.47559289	1.73E-47	2.65E-45
GBP1	83546.58228	2.528406286	0.12554985	20.13866431	3.38E-90	2.41E-87
ULBP1	11.81038253	2.527324182	0.522406866	4.837846408	1.31E-06	9.71E-06
RASGEF1A	148.4044141	2.526491904	0.215226991	11.73873169	8.07E-32	5.88E-30
SUSD3	108.91698	2.520450693	0.355103972	7.097782328	1.27E-12	2.17E-11
EDN1	724.0909632	2.519848033	0.357070764	7.05699903	1.70E-12	2.87E-11
FZD1	1362.989321	2.514609517	0.159115634	15.80366089	2.94E-56	7.07E-54
CCDC88B	1356.809585	2.514368188	0.246597535	10.19624217	2.06E-24	9.87E-23
MLLT3	194.647691	2.499001413	0.165318557	15.11627891	1.26E-51	2.38E-49
PA2G4P4	4.158388643	2.498953695	0.643441828	3.88372901	0.000102867	0.000528162
CLUHP3	84.59730858	2.498329937	0.383303901	6.51788289	7.13E-11	9.87E-10
MYEOV	23.88298564	2.494804028	0.47824729	5.216556536	1.82E-07	1.55E-06
GOLGA2P5	13.51475736	2.488972059	0.505402283	4.924734496	8.45E-07	6.47E-06
KLHDC8B	833.2946472	2.48785494	0.200616913	12.40102291	2.58E-35	2.18E-33
RARG	76.20139218	2.480501377	0.264131655	9.391155249	5.93E-21	2.28E-19
DHRS9	22.97812075	2.46748327	0.494346449	4.991404864	5.99E-07	4.72E-06
SYTL1	4.437518521	2.466716846	0.660370561	3.735352532	0.000187452	0.000909452
BCL2L14	1661.954711	2.457426634	0.193563202	12.69573252	6.24E-37	5.72E-35
ALMS1P	13.46721741	2.45655407	0.514666398	4.773099782	1.81E-06	1.32E-05
TJP3	8.529254047	2.453730486	0.599229131	4.094811749	4.23E-05	0.00023626
GPR114	6.441508686	2.418877587	0.623456105	3.879788117	0.000104547	0.000535618
GBP7	161.1418156	2.415318839	0.615445644	3.924503914	8.69E-05	0.000451985
ANKRD29	54.25792254	2.393221103	0.325508681	7.352249695	1.95E-13	3.69E-12
GUCY1A3	498.9352544	2.392815231	0.30724431	7.787988759	6.81E-15	1.53E-13
E2F7	23.43715006	2.392632917	0.444541281	5.382251372	7.36E-08	6.68E-07
EPS8L2	88.6751806	2.390048743	0.429603952	5.563376996	2.65E-08	2.58E-07
LHX6	3.394902483	2.389858868	0.66024126	3.619675126	0.000294973	0.001371407
SYNPO	691.9745438	2.384197206	0.257911825	9.24423378	2.37E-20	8.46E-19
AOC2	23.67075844	2.377047176	0.482130022	4.930303171	8.21E-07	6.32E-06
ITGB2-AS1	179.1042921	2.373648073	0.26871255	8.83340979	1.02E-18	3.19E-17
ATP2A3	281.7649225	2.366236676	0.23578242	10.03567898	1.06E-23	4.85E-22
MTTP	68.03596157	2.359165096	0.352709446	6.688692707	2.25E-11	3.32E-10
ALDH1L2	345.3734289	2.355801129	0.355670505	6.623549313	3.51E-11	5.06E-10
PCP2	5.109106105	2.352417377	0.607749074	3.870704999	0.000108521	0.000553724
PADI2	198.6196433	2.352364632	0.639384892	3.679105748	0.000234053	0.001109907
CATSPER1	28.79718076	2.351645598	0.396443863	5.931850179	3.00E-09	3.33E-08
CYBB	23514.15495	2.350189727	0.170284473	13.80155035	2.49E-43	3.24E-41
OSR2	11.27812138	2.349901153	0.516582472	4.548937064	5.39E-06	3.61E-05
CMAHP	226.8188418	2.34942405	0.323653971	7.259061414	3.90E-13	7.10E-12
TMEM158	28.64094888	2.3477444	0.413459083	5.678299248	1.36E-08	1.38E-07
NAPSA	7.477720587	2.339051986	0.549699471	4.255146872	2.09E-05	0.00012424
C10orf54	2225.605278	2.338815343	0.129955141	17.99709745	2.05E-72	9.09E-70
ZCCHC24	156.2365269	2.336942376	0.231105057	10.11203477	4.89E-24	2.28E-22
TNFAIP2	59331.98106	2.332152787	0.177137417	13.16578298	1.38E-39	1.48E-37
ARHGEF3	1244.433623	2.330523811	0.221851995	10.50485849	8.20E-26	4.23E-24
SPTA1	7.446743384	2.328592192	0.550730083	4.228191385	2.36E-05	0.000138618
RPL39L	33.84641083	2.327087081	0.33608308	6.924142325	4.39E-12	6.99E-11
GPR157	444.4650441	2.324833094	0.334112112	6.958242494	3.45E-12	5.57E-11
RINL	259.0367024	2.323804978	0.15019669	15.47174556	5.38E-54	1.15E-51
CRISPLD2	732.4780978	2.314788277	0.347312576	6.664855922	2.65E-11	3.87E-10
STEAP1B	43.37683059	2.313872943	0.284902461	8.121631986	4.60E-16	1.15E-14
LOC101927865	3.397419286	2.30253034	0.648251102	3.551911186	0.000382444	0.001727112
MYO1A	9.948030486	2.301964388	0.566019651	4.066933691	4.76E-05	0.000263315
ASAP2	317.9849079	2.297792261	0.299698323	7.667017403	1.76E-14	3.77E-13
ACSM3	9.845456314	2.290806521	0.518701101	4.416428881	1.00E-05	6.34E-05
FLNB	707.623936	2.289529737	0.346772415	6.602398686	4.05E-11	5.78E-10
DEGS2	3.665697964	2.287565678	0.651249906	3.512577364	0.000443783	0.001967552
NCF1	13753.5031	2.286995773	0.212456221	10.76455077	5.06E-27	2.86E-25
ARHGEF35	23.32981355	2.275615057	0.450155234	5.055178496	4.30E-07	3.46E-06
MEIS3P1	45.24008896	2.26920381	0.28219339	8.041307451	8.89E-16	2.16E-14
MYCBPAP	9.441054948	2.264395591	0.558769204	4.052470279	5.07E-05	0.000278169
TMEM194A	2185.386433	2.262920967	0.136515472	16.57629667	1.03E-61	2.97E-59
MATN2	22.48410099	2.260547771	0.449191191	5.032484642	4.84E-07	3.86E-06
KL	158.2925235	2.257267325	0.567042855	3.980770245	6.87E-05	0.000365052
GPR68	120.66914	2.246198991	0.266622972	8.424626637	3.62E-17	1.00E-15
PDE4D	155.6839459	2.245531853	0.355684573	6.313267486	2.73E-10	3.52E-09
SIRPD	8.511341029	2.240914793	0.566653799	3.954645315	7.66E-05	0.000402502
CDC42BPG	4.895937209	2.236381802	0.618224226	3.617428283	0.000297545	0.001381012
GYPC	3169.230258	2.23603518	0.15487061	14.43808598	2.98E-47	4.52E-45
CLGN	39.56385483	2.229621815	0.575431942	3.874692473	0.000106759	0.000546096
LUM	17.85512296	2.226507209	0.525865399	4.233986897	2.30E-05	0.000135257
TMOD1	124.1361357	2.223510326	0.391118579	5.685003075	1.31E-08	1.33E-07
C1orf228	4.577285569	2.22073882	0.61313006	3.621970225	0.000292368	0.001360839
ALDH2	7388.934819	2.216953259	0.116980042	18.95155129	4.29E-80	2.42E-77
CD33	355.081818	2.211679333	0.21577235	10.25005905	1.18E-24	5.77E-23
AMT	93.21749104	2.210805157	0.292449782	7.559606112	4.04E-14	8.33E-13
PRKCB	177.445462	2.209675687	0.228949171	9.651381026	4.85E-22	2.00E-20
SMAD3	8.834706699	2.209021123	0.499530942	4.422190776	9.77E-06	6.19E-05
MPO	12.01695838	2.208550589	0.520733294	4.241231767	2.22E-05	0.000131484
GBP4	28489.68473	2.204159151	0.129108251	17.07217885	2.39E-65	8.16E-63
LOC400927	3.148049414	2.203026962	0.650928808	3.384436111	0.000713246	0.002987429
BBC3	638.1815811	2.199556617	0.172045905	12.78470778	2.00E-37	1.90E-35
RAB39B	36.03047348	2.197954467	0.345198948	6.367210791	1.92E-10	2.53E-09
PLLP	12.11716985	2.190074758	0.479203161	4.570242718	4.87E-06	3.29E-05
C12orf75	6.225656896	2.18971265	0.585985067	3.736806231	0.000186372	0.000904748
ITPRIP	2202.648843	2.188351729	0.188985126	11.57949189	5.24E-31	3.67E-29
FAM134B	109.610192	2.181659783	0.320179623	6.813862061	9.50E-12	1.45E-10
FAM117B	62.64227937	2.173100793	0.308363434	7.047206492	1.83E-12	3.06E-11
BEGAIN	10.80316771	2.170801408	0.609554174	3.561293645	0.000369032	0.001675318
RAPGEF5	16.60102693	2.166098833	0.409580671	5.288576794	1.23E-07	1.08E-06
CLEC4E	2511.061896	2.163771412	0.330069309	6.555506233	5.55E-11	7.79E-10
EPHX2	4.27274269	2.163584847	0.644273784	3.358176137	0.000784586	0.003245306
TNFSF15	314.9090075	2.160976354	0.365188263	5.917431016	3.27E-09	3.61E-08
TMPO-AS1	12.49627698	2.152358649	0.514820207	4.180796756	2.90E-05	0.000168057
TLE6	3.997954189	2.152339534	0.641703271	3.354104039	0.000796224	0.003290953
AS3MT	5.728363173	2.151846599	0.658846894	3.266079902	0.001090475	0.004369366
KLHDC7B	194.2607375	2.150818718	0.384892091	5.588108378	2.30E-08	2.25E-07
FLRT1	3.16639567	2.14783629	0.660623269	3.251227124	0.00114908	0.004573987
KIF5C	11.82434874	2.144256163	0.496817979	4.315979397	1.59E-05	9.65E-05
SOWAHD	39.06964903	2.140769775	0.350849885	6.101668731	1.05E-09	1.25E-08
CD70	104.9266903	2.140387196	0.395444063	5.412616838	6.21E-08	5.73E-07
ZNF608	7.82685565	2.138420144	0.626844618	3.411403852	0.000646293	0.002742518
FAM167A	12.87358865	2.136655972	0.501020653	4.264606578	2.00E-05	0.000119395
PIK3R3	167.5434232	2.135614312	0.237867288	8.978175715	2.75E-19	9.04E-18
TNF	578.2081791	2.134919283	0.322688968	6.616028111	3.69E-11	5.29E-10
TRPC5OS	2.264025418	2.134541069	0.660976516	3.229375049	0.001240611	0.004887273
SLC22A15	283.6764733	2.130554822	0.243655866	8.744114637	2.25E-18	6.82E-17
SERINC4	8.960035488	2.129432479	0.540657847	3.938595344	8.20E-05	0.000427926
NRG2	192.6808407	2.110264025	0.440979506	4.785401577	1.71E-06	1.24E-05
PRKAG2-AS1	28.14966594	2.110149567	0.351353162	6.005779354	1.90E-09	2.17E-08
NDUFA4L2	7.555100764	2.105960397	0.655360119	3.213439966	0.001311552	0.005138966
CCND1	1126.805471	2.102700915	0.271282024	7.750977691	9.12E-15	2.01E-13
ATOH8	27.06461584	2.101865389	0.529267614	3.9712715	7.15E-05	0.000377715
LINC00623	37.36356402	2.097361944	0.35658433	5.881811865	4.06E-09	4.43E-08
SYCP2	49.99767228	2.0889451	0.279607282	7.470996773	7.96E-14	1.59E-12
CKM	3.916547254	2.087384154	0.644079891	3.240877695	0.001191623	0.004716973
LMO4	1810.014782	2.081577591	0.276805165	7.520009924	5.48E-14	1.12E-12
INPP5J	8.059245081	2.07828248	0.593657814	3.500808769	0.000463849	0.002045678
ANK2	192.5493057	2.073949954	0.372425683	5.568761894	2.57E-08	2.51E-07
SGCB	106.5629947	2.071377295	0.275967113	7.50588456	6.10E-14	1.24E-12
PLCB4	41.84850296	2.06901437	0.327288812	6.321677648	2.59E-10	3.34E-09
CCDC149	133.4902978	2.06676378	0.229965685	8.987270322	2.53E-19	8.36E-18
ZNF507	31.72194999	2.065535657	0.327848983	6.300265559	2.97E-10	3.81E-09
AHRR	262.3097836	2.056140081	0.280952885	7.318451563	2.51E-13	4.66E-12
PDE2A	11.64364102	2.055049518	0.467025864	4.400290599	1.08E-05	6.78E-05
GRIN3A	368.3019406	2.053384626	0.340252384	6.034886816	1.59E-09	1.84E-08
PRKAR2B	1236.333567	2.051978684	0.326632971	6.282215416	3.34E-10	4.26E-09
NINJ2	36.10967718	2.043895904	0.32467939	6.295120561	3.07E-10	3.93E-09
SERPINI1	105.4125336	2.031328014	0.267652852	7.589412926	3.21E-14	6.72E-13
ZDBF2	90.79917141	2.030354103	0.43641131	4.65238654	3.28E-06	2.28E-05
EIF4EBP1	288.251657	2.029102358	0.352899186	5.749807416	8.93E-09	9.32E-08
RHOU	1955.2036	2.027101323	0.228580522	8.86821549	7.43E-19	2.36E-17
MEI1	214.3817367	2.018686176	0.198299196	10.18000181	2.44E-24	1.16E-22
HIST1H2BH	87.45774241	2.016539543	0.361597332	5.57675449	2.45E-08	2.40E-07
PAPLN	645.6241232	2.011813907	0.244948934	8.213197221	2.15E-16	5.57E-15
ZMYND15	187.9516923	2.010931605	0.287285792	6.999760025	2.56E-12	4.21E-11
ZNF436	520.5125942	2.008209448	0.192878814	10.41176794	2.19E-25	1.11E-23
SH3TC1	825.6811013	2.006191898	0.177710182	11.28912184	1.49E-29	9.54E-28
SMCO4	908.7882277	2.004246032	0.130515001	15.35644195	3.21E-53	6.41E-51
OCIAD2	31.62162497	2.003253995	0.367138321	5.456401248	4.86E-08	4.56E-07
SLC25A37	274.6825993	2.003236329	0.193633314	10.34551485	4.39E-25	2.20E-23
SIGLEC11	13.21915921	2.00200848	0.529142509	3.783495839	0.000154641	0.000765912
ARRDC5	16.75519432	2.000470428	0.461343917	4.336180354	1.45E-05	8.87E-05
AK8	100.1931791	1.999824445	0.256765945	7.788511225	6.78E-15	1.53E-13
LFNG	451.9208722	1.998454419	0.343581908	5.816529836	6.01E-09	6.40E-08
ARHGEF5	38.62100973	1.998405237	0.370096717	5.399683769	6.68E-08	6.11E-07
MXI1	513.2161057	1.997885698	0.164924439	12.11394573	8.91E-34	7.02E-32
DSCAML1	6.719028041	1.997695074	0.600799148	3.325063096	0.000883985	0.003609974
PLEKHA7	225.4234096	1.992594635	0.291572041	6.833970186	8.26E-12	1.27E-10
LOC100507642	52.63260636	1.988438246	0.445241888	4.465972992	7.97E-06	5.16E-05
ABCC4	906.926751	1.983290949	0.328909674	6.029895457	1.64E-09	1.89E-08
SLC25A47	4.79831552	1.982431545	0.615910835	3.218698928	0.001287736	0.005053478
LYPD5	6.260456262	1.974897915	0.593881234	3.325408858	0.00088289	0.003606398
NTN1	539.7162999	1.972317176	0.493545526	3.996221362	6.44E-05	0.000344046
C4B	179.7672599	1.970217512	0.205582349	9.583592767	9.37E-22	3.78E-20
C4B_2	179.7672599	1.970217512	0.205582349	9.583592767	9.37E-22	3.78E-20
EPHA1	4.691599111	1.969574879	0.657401039	2.996002076	0.002735446	0.009810723
PPP1R17	2.469300701	1.966360623	0.658986557	2.983916138	0.002845848	0.010144988
PCDH12	19.21970792	1.966206453	0.419519699	4.686803643	2.78E-06	1.95E-05
LIMD1-AS1	2.445222679	1.965918204	0.659016424	2.983109574	0.002853358	0.010168007
GLT1D1	56.59358304	1.965255587	0.274395154	7.162136641	7.94E-13	1.39E-11
STAP2	444.0148348	1.963695918	0.16031475	12.24900342	1.70E-34	1.39E-32
GPR124	10.44511239	1.963256709	0.485579753	4.043118969	5.27E-05	0.000287769
EPHB6	48.86511476	1.959738133	0.313107153	6.25900148	3.87E-10	4.88E-09
EPB41L4A	33.14881128	1.957092787	0.338981273	5.773454005	7.77E-09	8.16E-08
S100A13	65.99111612	1.953243608	0.379124394	5.151986101	2.58E-07	2.15E-06
C4orf32	306.7669342	1.952546232	0.151393785	12.89713602	4.67E-38	4.61E-36
NBPF4	4.427847289	1.942471098	0.655189953	2.964744943	0.00302934	0.010710553
ASCL2	449.1933347	1.939576229	0.182644303	10.61941819	2.42E-26	1.31E-24
MYADM	210.6990828	1.930352342	0.206870455	9.331213289	1.05E-20	3.92E-19
MYCL	145.8745541	1.926842684	0.25264942	7.626547029	2.41E-14	5.09E-13
ABI3	173.1986602	1.92556404	0.28597845	6.733248741	1.66E-11	2.49E-10
FAM35DP	48.70780949	1.924558083	0.386762632	4.976070388	6.49E-07	5.08E-06
PDK4	366.2518315	1.922706892	0.242789923	7.919220327	2.39E-15	5.64E-14
TMEM139	37.41411878	1.921646982	0.354633258	5.41868801	6.00E-08	5.55E-07
APOL3	21084.14014	1.920182588	0.12945062	14.83332093	8.92E-50	1.48E-47
LINGO3	8.5670537	1.918651795	0.542641935	3.535760274	0.000406603	0.001822652
PTPRN2	13.42928659	1.916149767	0.528689801	3.624336546	0.000289704	0.001348824
RPS6KA5	214.5771814	1.915731502	0.201259544	9.518711316	1.75E-21	6.97E-20
RASGRP2	77.79237432	1.915393026	0.301446937	6.353997302	2.10E-10	2.73E-09
CXCR3	8.631297892	1.913809327	0.496196805	3.856956164	0.000114808	0.000583621
GBP2	19112.05259	1.913607197	0.193531035	9.887857007	4.70E-23	2.07E-21
CRISPLD1	12.01662325	1.911381688	0.572924075	3.336186717	0.000849361	0.003479853
AHCYL2	1425.439916	1.911167364	0.168377976	11.35045929	7.38E-30	4.82E-28
SMIM14	397.9193781	1.906156817	0.175324254	10.87217984	1.56E-27	9.09E-26
LOC101928266	3.640810049	1.904022197	0.66097394	2.880631264	0.003968797	0.013538368
ADAMTS2	110.7612867	1.899717208	0.231823135	8.194683455	2.51E-16	6.47E-15
ACSM1	2.943276779	1.899622305	0.656263107	2.894604749	0.003796362	0.013037015
C12orf79	12.70426464	1.896749357	0.470951108	4.027486774	5.64E-05	0.000305446
SLITRK4	27.16111213	1.894733568	0.539058765	3.514892423	0.000439932	0.001952817
CATIP	5.580126056	1.894354424	0.577320325	3.281288293	0.001033341	0.004158746
NOXA1	18.70680959	1.89363249	0.437532637	4.327979973	1.50E-05	9.18E-05
PRF1	2.550522254	1.892128662	0.658663857	2.872677226	0.004070097	0.013832083
GRAMD1C	7.004621593	1.891712299	0.556294377	3.400559809	0.00067248	0.002834555
MT1DP	45.34719858	1.891457355	0.320678633	5.898295546	3.67E-09	4.03E-08
IGFBP3	208.8485062	1.889618253	0.440884038	4.285975649	1.82E-05	0.000109551
NFIX	67.28129852	1.88927815	0.267564277	7.061025371	1.65E-12	2.79E-11
PDZD7	123.6617234	1.888721058	0.241021344	7.836322806	4.64E-15	1.07E-13
S100A2	1.955074513	1.888647163	0.658571382	2.867794159	0.004133444	0.014000897
RAP1GAP2	234.7375383	1.886641542	0.195021772	9.674004707	3.89E-22	1.61E-20
SLC7A1	592.4402187	1.885224089	0.207711143	9.076181776	1.12E-19	3.84E-18
RGS3	334.5169734	1.884032364	0.164512321	11.45222651	2.29E-30	1.56E-28
MUC12	9.2198302	1.878995482	0.551746489	3.40554135	0.00066033	0.002791961
TLR4	5967.410497	1.877231618	0.221692333	8.467733593	2.50E-17	7.02E-16
CST7	235.9768481	1.877200257	0.40528836	4.631764549	3.63E-06	2.50E-05
TXNIP	1410.396763	1.877022795	0.250623975	7.489398385	6.92E-14	1.40E-12
SH3BP5	594.0078177	1.875871354	0.368267339	5.093776058	3.51E-07	2.88E-06
WEE1	29.15238171	1.874136099	0.448655635	4.177226252	2.95E-05	0.000170355
HR	11.57251079	1.873052956	0.61890013	3.02642198	0.002474667	0.008992003
FOXM1	15.66820644	1.873048546	0.444618353	4.212710819	2.52E-05	0.000147804
ANKRD28	340.8443925	1.873046113	0.25233911	7.422734099	1.15E-13	2.24E-12
TRPA1	120.9779489	1.871720725	0.277495377	6.745051915	1.53E-11	2.31E-10
STK33	14.23903777	1.870463754	0.44563274	4.197321218	2.70E-05	0.000157144
SPTB	36.14557371	1.869472532	0.428272371	4.365148582	1.27E-05	7.88E-05
CENPJ	457.8140163	1.86903628	0.134132233	13.9342814	3.92E-44	5.31E-42
SLIT1	68.64691637	1.861821689	0.234306356	7.946099809	1.92E-15	4.58E-14
PMAIP1	762.2401072	1.861474899	0.306430383	6.074707358	1.24E-09	1.45E-08
LOC101929746	3.145967007	1.861470629	0.648065123	2.872351191	0.004074299	0.013843492
STARD10	195.1423208	1.859630711	0.249251043	7.460874339	8.60E-14	1.71E-12
GPR133	3.703437238	1.856825668	0.660818814	2.809886203	0.004955902	0.016413482
HAPLN3	2199.662228	1.856733626	0.151723324	12.23762816	1.96E-34	1.59E-32
RGS11	9.029014484	1.856077255	0.614602642	3.019963027	0.002528055	0.009151494
CYP3A7-CYP3AP1	2.621932537	1.855633881	0.65966934	2.812975786	0.004908535	0.016282938
ACTA2	260.8197402	1.854446055	0.286400878	6.475001288	9.48E-11	1.29E-09
DLEU7-AS1	5.943095088	1.851846322	0.561675328	3.297004924	0.000977218	0.003958266
ZDHHC23	164.8702721	1.844075895	0.335289357	5.499953571	3.80E-08	3.62E-07
GPA33	27.53865301	1.842238021	0.501121764	3.676228318	0.000236708	0.001120872
XYLT1	90.54782575	1.841357378	0.253970511	7.250280245	4.16E-13	7.55E-12
C4A	461.7230327	1.837992578	0.188185796	9.766903843	1.56E-22	6.68E-21
METTL9	1388.263759	1.836890281	0.19897092	9.231953485	2.66E-20	9.42E-19
ITPR3	814.8361622	1.836351878	0.226803881	8.096651025	5.65E-16	1.40E-14
BTN3A1	2299.632586	1.835569652	0.137295723	13.36945984	9.12E-41	1.04E-38
ZFYVE9	41.21669716	1.834930402	0.408375441	4.493243764	7.01E-06	4.60E-05
TRIM39-RPP21	13.5040865	1.834134926	0.566158777	3.239612281	0.001196923	0.004735666
ARHGEF34P	9.604209222	1.831762303	0.57725651	3.173220693	0.001507579	0.005802248
MST1R	16.61368314	1.829465928	0.522382975	3.502154582	0.000461512	0.002036469
GPC5	47.9563737	1.828193259	0.370333871	4.936608297	7.95E-07	6.13E-06
KCNMB1	122.526368	1.82476018	0.255766281	7.134482975	9.72E-13	1.68E-11
KIAA0513	1001.578239	1.822713571	0.116111108	15.69801205	1.56E-55	3.62E-53
COBLL1	44.76790077	1.821958204	0.424927329	4.287693636	1.81E-05	0.000108788
F2RL2	26.83075633	1.816913599	0.43221762	4.203700901	2.63E-05	0.000153049
ARHGEF38	3.981124327	1.816451568	0.609924787	2.978156665	0.002899877	0.010308437
KLHL3	35.49148448	1.814816111	0.294367451	6.16513852	7.04E-10	8.56E-09
PARP3	220.596938	1.81439222	0.178971122	10.13790495	3.75E-24	1.77E-22
SDPR	15.19152638	1.811778903	0.583833616	3.103245261	0.001914109	0.007159993
COL16A1	2.898774747	1.811736049	0.660938093	2.741158467	0.006122297	0.019718443
RAG1	20.08974996	1.810156319	0.386614899	4.682065599	2.84E-06	2.00E-05
LOC339166	31.51436879	1.805120132	0.335227491	5.38476163	7.25E-08	6.60E-07
WARS	52595.9995	1.803761804	0.238367988	7.56713105	3.82E-14	7.87E-13
C2orf27A	12.67784782	1.800999907	0.528512148	3.407679301	0.000655178	0.002774475
KCNK5	33.04703126	1.800256396	0.467963474	3.847001951	0.000119572	0.00060516
TSPAN13	117.5063061	1.800016212	0.345346766	5.21219941	1.87E-07	1.59E-06
TIFA	1187.572496	1.795257573	0.214348648	8.375408888	5.50E-17	1.50E-15
WNK2	5.050832694	1.794838509	0.615731759	2.914968219	0.003557248	0.012326977
ENPP5	3.595147648	1.793103764	0.658712627	2.722133583	0.006486192	0.020747709
LTB	8.221176312	1.790610695	0.528737345	3.386578821	0.000707699	0.002967737
MYO15A	6.420391139	1.789412822	0.561757336	3.185383984	0.001445621	0.005599406
ZNF334	44.21775829	1.78874054	0.551876595	3.241196592	0.001190291	0.004712838
CD9	431.2512795	1.787460432	0.26524314	6.738950649	1.60E-11	2.40E-10
GDF15	440.5365381	1.787325718	0.388942278	4.595349543	4.32E-06	2.94E-05
ZFP92	7.601281095	1.787129629	0.531577505	3.361936146	0.00077398	0.003207105
C5orf63	7.479827085	1.785176651	0.575623796	3.101290569	0.001926791	0.007197571
LINC00869	326.3759526	1.783992118	0.273698455	6.518093481	7.12E-11	9.86E-10
ITPKA	28.48577103	1.781900677	0.368328292	4.837805612	1.31E-06	9.71E-06
PID1	8.925069059	1.781069658	0.56808209	3.1352329	0.001717177	0.006508034
C15orf39	371.4539867	1.780710367	0.142279617	12.51556901	6.14E-36	5.38E-34
CDC14B	126.7714544	1.779379794	0.197677602	9.001423415	2.23E-19	7.40E-18
GVINP1	472.980426	1.777983513	0.186999451	9.507961145	1.94E-21	7.69E-20
LOC728730	19.3537852	1.776877728	0.404131567	4.396780336	1.10E-05	6.88E-05
ICOS	5.893761172	1.772143895	0.619636779	2.859972091	0.004236783	0.014330192
MPP3	6.290426522	1.771216895	0.562549612	3.148552333	0.001640813	0.006247522
NEDD9	10.35016542	1.769550722	0.469039359	3.77271265	0.000161482	0.000794989
RLTPR	13.62321403	1.769248891	0.542940157	3.25864438	0.001119459	0.004468653
PHKA1	52.89026334	1.766865211	0.304801221	5.796778656	6.76E-09	7.15E-08
HSBP1L1	114.9443418	1.76464485	0.30309937	5.822001044	5.81E-09	6.20E-08
DAPK2	2.086280511	1.764200668	0.654139568	2.696978985	0.006997169	0.02210598
GLP2R	3.932555966	1.762294254	0.658877954	2.674689968	0.007479839	0.023458973
CDKN2A	63.18468276	1.758852648	0.356384638	4.935265055	8.00E-07	6.17E-06
THRA	96.43251887	1.758741672	0.360914427	4.873015704	1.10E-06	8.24E-06
TRIM16	438.789888	1.755583339	0.301397667	5.824807327	5.72E-09	6.11E-08
DENND6B	78.69380108	1.754300593	0.243585431	7.201993089	5.93E-13	1.06E-11
PDLIM7	150.2131074	1.753035529	0.219177349	7.998251351	1.26E-15	3.04E-14
HCAR2	44.71858642	1.751542332	0.447593629	3.913242323	9.11E-05	0.000472006
FRY	78.01716432	1.75078158	0.288104623	6.076895125	1.23E-09	1.44E-08
GDPD5	41.39317134	1.749363579	0.370512718	4.721467029	2.34E-06	1.67E-05
SNTB1	797.8455673	1.745246268	0.265070587	6.584081205	4.58E-11	6.49E-10
NT5M	9.593602366	1.743505628	0.604748306	2.883026893	0.003938738	0.013455439
CXCL10	49486.03354	1.742743287	0.286617857	6.080372339	1.20E-09	1.41E-08
LOC100240735	2.798971482	1.74004292	0.652337238	2.667397809	0.007644113	0.023891864
DNAJC5B	73.71627165	1.736542518	0.418319161	4.151238293	3.31E-05	0.000188896
IRF8	9182.037788	1.736280593	0.223901819	7.754651572	8.86E-15	1.96E-13
FZD4	39.88597067	1.735996406	0.398845185	4.352557012	1.35E-05	8.29E-05
GAPT	1.971651045	1.73528769	0.653579049	2.655054032	0.007929571	0.024661747
AMZ1	141.4232016	1.734689076	0.607584148	2.8550598	0.004302873	0.014517765
CCDC102A	8.065359593	1.73261254	0.53155451	3.25951997	0.001116009	0.004457507
GPRIN3	492.0527245	1.731686504	0.236323202	7.327619489	2.34E-13	4.37E-12
PLCH1	2.711412221	1.727767922	0.65049561	2.656079297	0.007905502	0.024600902
LRRC16B	9.510481678	1.726057069	0.61108043	2.824598834	0.004733985	0.01576135
SYNPO2	3925.352874	1.724899837	0.230509882	7.482975649	7.27E-14	1.47E-12
IDO1	87727.19963	1.724804987	0.152638026	11.29996917	1.31E-29	8.50E-28
C1orf162	162.7068504	1.722394992	0.223501446	7.706415439	1.29E-14	2.82E-13
SPTBN1	57.56649952	1.721723102	0.489834039	3.514911107	0.000439901	0.001952817
CATIP-AS1	3.975024476	1.720961201	0.62746987	2.742699343	0.006093645	0.019637742
P2RY14	3.727826634	1.715701182	0.647733964	2.648774462	0.008078422	0.025043874
GSTA4	8.310684683	1.713443108	0.518396165	3.30527736	0.000948825	0.003855541
EVA1C	23.93564435	1.713094419	0.380249664	4.505183251	6.63E-06	4.38E-05
GRIN1	9.032558316	1.712909153	0.526198625	3.255252051	0.001132918	0.004511843
FRMD3	77.66850282	1.712640405	0.313859813	5.45670498	4.85E-08	4.55E-07
RNF144A	59.60690749	1.711742679	0.348239487	4.915418106	8.86E-07	6.76E-06
RSU1	2299.832433	1.708496649	0.151860341	11.25044653	2.30E-29	1.47E-27
ANXA8	5.202031545	1.70791339	0.637405739	2.679476017	0.007373749	0.023175042
CCDC109B	597.4898342	1.706163911	0.184128215	9.266173099	1.93E-20	6.92E-19
HPCAL1	579.5876514	1.706034759	0.139436961	12.23516882	2.02E-34	1.63E-32
CD72	249.3380767	1.703372935	0.191234989	8.907224256	5.23E-19	1.67E-17
SLC38A2	4094.531985	1.702968401	0.242559837	7.020817708	2.21E-12	3.67E-11
AJUBA	2.124282042	1.702212176	0.65143763	2.613008671	0.008974903	0.027459347
CEACAM4	24.82523452	1.70194325	0.511723785	3.325902175	0.000881329	0.003601818
HIST1H3F	38.22565178	1.699737558	0.42706322	3.980060742	6.89E-05	0.000366024
PDZD4	9.117450122	1.699175333	0.602202022	2.821603502	0.004778422	0.015899606
CCDC135	2.253270329	1.695399921	0.660908275	2.565257519	0.010309925	0.030880771
RNF150	17.36195109	1.68904522	0.561939108	3.005744211	0.002649318	0.009533586
GOLM1	835.6579777	1.688607315	0.135147872	12.49451645	8.00E-36	6.97E-34
NPY6R	2.936146648	1.687936753	0.657697978	2.566431416	0.010275094	0.0307877
SLC22A18AS	34.514406	1.68771664	0.293931476	5.741871084	9.36E-09	9.72E-08
THAP10	40.86922372	1.679832062	0.3262855	5.148350335	2.63E-07	2.18E-06
SPATA12	12.29204622	1.677135964	0.476073173	3.522853335	0.000426928	0.001901789
SDR42E1	1.854595556	1.676536649	0.651355129	2.573921008	0.010055323	0.030234246
MAP4K1	50.17728661	1.670863322	0.269940788	6.189740104	6.03E-10	7.40E-09
RCAN2	4.663946356	1.669010112	0.649356355	2.570252988	0.010162427	0.030511491
LOC101927100	38.20792543	1.668977115	0.384158899	4.344496816	1.40E-05	8.57E-05
FHOD3	7.496914799	1.668237818	0.578376907	2.884343751	0.003922303	0.01341048
NUCB2	426.0314638	1.667578953	0.201113291	8.291739172	1.12E-16	2.94E-15
DICER1-AS1	4.07553872	1.666553504	0.637131958	2.615711678	0.008904171	0.027273498
MRVI1	2.277004668	1.664436742	0.660969498	2.518174812	0.011796476	0.034621243
SYTL3	334.6454963	1.664251886	0.18523191	8.984693239	2.59E-19	8.54E-18
DSCR9	4.379740455	1.661374306	0.618779023	2.684923444	0.007254642	0.022844524
CLDN7	47.5907399	1.660694753	0.503929642	3.295489317	0.000982504	0.003976619
VWA5A	1081.067249	1.660386944	0.140361902	11.82932772	2.75E-32	2.04E-30
TMEM119	354.005206	1.655897936	0.382204226	4.332495103	1.47E-05	9.01E-05
FEZ1	10.51978781	1.655700007	0.505464542	3.275600699	0.001054375	0.004236116
CBX7	69.33320127	1.654457982	0.352077682	4.699127682	2.61E-06	1.85E-05
AMOTL2	396.8092977	1.652232008	0.301479926	5.480404724	4.24E-08	4.03E-07
STX1B	25.26154499	1.652170891	0.386217625	4.277823657	1.89E-05	0.000113182
KLF5	295.2248558	1.651361519	0.332520299	4.966197627	6.83E-07	5.32E-06
RNF212	3.903075359	1.651266599	0.632232938	2.611800969	0.009006667	0.027530827
FAM118A	397.384587	1.64895192	0.151520522	10.8826969	1.39E-27	8.16E-26
EMR3	2.833264378	1.64840534	0.658252035	2.504216093	0.012272305	0.035828484
HMSD	35.03899493	1.646987048	0.475796869	3.461534019	0.000537106	0.002326798
PTPN20B	13.84206601	1.646672542	0.617443157	2.66692168	0.007654951	0.023921174
ADORA2B	12.43990007	1.64510959	0.516456536	3.185378587	0.001445648	0.005599406
LINC00925	5.120930233	1.64243459	0.566233735	2.900630054	0.003724133	0.012820094
RSPO3	1.738191232	1.641125533	0.650419106	2.523181619	0.011629832	0.034251872
PPIP5K1	421.3004932	1.640773592	0.170313903	9.633820626	5.75E-22	2.36E-20
C10orf11	76.87153162	1.640592155	0.226648004	7.238502555	4.54E-13	8.18E-12
ALDH3A1	2.818930413	1.638977263	0.657624214	2.492270248	0.012692942	0.036879895
FAM13A	249.1237584	1.638420968	0.172953405	9.473192875	2.71E-21	1.07E-19
WEE2-AS1	5.783354603	1.6342157	0.604604902	2.702948146	0.006872747	0.021767462
KIR2DL4	24.02506136	1.632780468	0.445063404	3.66864688	0.000243838	0.001151472
KCNB1	1.787914261	1.632281512	0.649550785	2.512939018	0.011973003	0.03506089
TMEM8B	1.712938123	1.631048203	0.650016626	2.509240746	0.012099099	0.035379554
CCDC147	18.0513513	1.628639451	0.434039014	3.752288152	0.000175228	0.000854672
CD79B	6.878780593	1.625694313	0.542365214	2.997416266	0.002722786	0.00977435
FOXD4L5	7.333383107	1.625088781	0.578113369	2.811020931	0.004938457	0.016365632
CD97	4059.470597	1.624868003	0.153923491	10.55633544	4.75E-26	2.52E-24
KSR1	157.2532424	1.624782929	0.230862098	7.037893804	1.95E-12	3.26E-11
IL27	951.2469603	1.623976273	0.26414321	6.148090182	7.84E-10	9.45E-09
EYA4	40.95289704	1.623495491	0.385333166	4.21322542	2.52E-05	0.000147573
CRABP1	54.47638138	1.622105663	0.476234022	3.406110417	0.000658955	0.002787586
CAND2	8.32714904	1.622053361	0.507123272	3.198538601	0.00138126	0.005381824
ADAM19	7708.352967	1.619255654	0.314422074	5.149942672	2.61E-07	2.17E-06
PPAP2A	125.4370795	1.619026462	0.189422433	8.547173816	1.26E-17	3.68E-16
LRRC75B	21.44041898	1.618888856	0.388275498	4.169433464	3.05E-05	0.00017579
RALA	1808.64573	1.618518365	0.174562873	9.271836202	1.83E-20	6.60E-19
ARMC9	555.9100612	1.618256823	0.267952461	6.039343013	1.55E-09	1.79E-08
HHIPL1	6.132621522	1.616596744	0.66060791	2.447135009	0.014399689	0.04110183
FAM225B	42.82712483	1.615747298	0.403110293	4.008201541	6.12E-05	0.00032877
LST1	1075.284441	1.614446094	0.166226804	9.712309045	2.67E-22	1.11E-20
GSTO2	3.90018825	1.613787768	0.641525772	2.515546276	0.011884807	0.034858697
ARMCX2	176.0552006	1.611394811	0.194221263	8.296696188	1.07E-16	2.84E-15
MTSS1	1555.000409	1.610417798	0.202015845	7.971740027	1.56E-15	3.74E-14
PHLDA3	768.5070577	1.610013553	0.294070379	5.474925959	4.38E-08	4.14E-07
DNMT3B	13.05808103	1.609487986	0.43201563	3.725531843	0.000194904	0.00094059
SLC35C2	1603.546195	1.608456538	0.122014708	13.1824807	1.11E-39	1.20E-37
OCLN	106.799999	1.608406647	0.390634998	4.117415629	3.83E-05	0.000216091
PLAC8	32.77757638	1.607628079	0.29768575	5.400419999	6.65E-08	6.10E-07
GRB10	495.9117548	1.605749459	0.208152977	7.714275742	1.22E-14	2.66E-13
ZNF788	156.5560782	1.605178607	0.181105907	8.863204043	7.77E-19	2.46E-17
RPS10P7	9.761036912	1.601743234	0.46578178	3.438827586	0.000584239	0.002505149
C16orf98	11.80233532	1.601516543	0.47417832	3.377456277	0.000731596	0.003051544
APOBEC3H	120.5946373	1.600568924	0.201167553	7.956397032	1.77E-15	4.22E-14
CNKSR1	1.445301903	1.598579605	0.650127162	2.458872202	0.013937422	0.039977368
LRRC9	1.445301903	1.598579605	0.650127162	2.458872202	0.013937422	0.039977368
TSC22D1	4606.55324	1.596737494	0.220799934	7.231603142	4.77E-13	8.58E-12
CLDN19	11.32603358	1.595912244	0.544417059	2.931414839	0.003374219	0.011774909
GPR12	3.973357537	1.595577737	0.641615109	2.486814468	0.01288926	0.037343525
PDE6H	2.967528684	1.594812726	0.64101473	2.4879502	0.012848172	0.037247631
LOC102724094	2.479075248	1.591470287	0.656573805	2.423901585	0.015354766	0.043360994
HAP1	3.720075004	1.590208284	0.634346609	2.506844461	0.01218143	0.035594891
C11orf21	17.9385614	1.589468472	0.566131645	2.807595168	0.004991293	0.016517339
PRDM8	91.43068446	1.587629983	0.304736616	5.209843188	1.89E-07	1.61E-06
DRGX	2.06991229	1.584682866	0.660766614	2.398248991	0.016473663	0.046058787
ANKRD35	3.631888647	1.584610303	0.632702586	2.504510553	0.012262095	0.035805054
ADM2	90.13268319	1.581274268	0.458541067	3.448489961	0.00056373	0.002428012
LDLRAD4	75.81173788	1.579815153	0.263749297	5.989836445	2.10E-09	2.38E-08
DGCR6	29.2463409	1.57932214	0.510880233	3.091374532	0.001992322	0.007416996
MPZ	27.89600357	1.578069039	0.355897154	4.434059174	9.25E-06	5.89E-05
MCC	166.9730531	1.578062791	0.418280306	3.772739877	0.000161465	0.000794989
LRRC20	48.7016712	1.575753087	0.26228806	6.007719488	1.88E-09	2.15E-08
PECR	99.5387732	1.574224166	0.368529168	4.271640623	1.94E-05	0.000116027
LINC00937	37.77921255	1.573770194	0.295730892	5.321629352	1.03E-07	9.13E-07
LOC100505666	3.366357964	1.573687946	0.622187942	2.529280689	0.011429658	0.033737083
IL15	538.0161663	1.572662831	0.181679231	8.656260917	4.87E-18	1.44E-16
TUBA4A	109.827779	1.572477175	0.23610579	6.66005342	2.74E-11	3.99E-10
LCT	1.417885028	1.57231195	0.648771396	2.423522306	0.015370809	0.043389962
STAT4	643.3766686	1.56867357	0.212466629	7.383152717	1.55E-13	2.98E-12
GGH	486.2434955	1.568036652	0.236464921	6.631159693	3.33E-11	4.82E-10
TMEM254-AS1	5.048065579	1.566306741	0.582651315	2.688240292	0.007182969	0.022623175
BIN1	136.9992765	1.560395341	0.256047368	6.094166693	1.10E-09	1.30E-08
LSP1	7951.479459	1.56030487	0.283004473	5.513357635	3.52E-08	3.37E-07
NUP50-AS1	200.5034261	1.560147274	0.174520912	8.939600764	3.91E-19	1.27E-17
ACOT11	91.21040618	1.558817841	0.273324346	5.70317962	1.18E-08	1.20E-07
DENND2C	15.32210189	1.557560852	0.413505072	3.766727319	0.000165401	0.000811602
LPCAT2	647.9105006	1.555801123	0.156393072	9.948018154	2.57E-23	1.15E-21
LOC101928767	19.05952048	1.554752132	0.389240541	3.994322194	6.49E-05	0.000346363
EVI2B	324.3325776	1.55046725	0.258364255	6.001090396	1.96E-09	2.23E-08
CP	107.6836424	1.547686756	0.262382082	5.898599276	3.67E-09	4.02E-08
LOC388242	9.898750918	1.546045988	0.546134014	2.830891225	0.00464185	0.015489221
LOC613038	9.898750918	1.546045988	0.546134014	2.830891225	0.00464185	0.015489221
LRRC16A	97.83562883	1.545087141	0.296089521	5.218310777	1.81E-07	1.54E-06
TRIM16L	51.08233555	1.543951979	0.388209107	3.977114274	6.98E-05	0.000369988
C15orf65	9.483060264	1.53878839	0.575757093	2.672634707	0.007525815	0.023567079
DLGAP2	7.692659801	1.53804383	0.577495531	2.663299972	0.00773784	0.024155682
CEBPE	7.883879474	1.536621278	0.619081162	2.482099879	0.013061066	0.037794508
NFAM1	2618.745533	1.536370701	0.11337753	13.5509276	7.82E-42	9.49E-40
MAP3K7CL	166.0927029	1.535713145	0.403199179	3.80882012	0.000139631	0.000697264
TAF1A-AS1	7.627495742	1.534348153	0.544821372	2.816240759	0.004858924	0.0161347
TSPAN9	21.03158698	1.532017546	0.38147574	4.016028768	5.92E-05	0.000318987
SOX30	2.767483151	1.5317583	0.642408831	2.38439795	0.017107092	0.047553884
AUTS2	35.96522389	1.531572218	0.320955753	4.771910784	1.82E-06	1.32E-05
FAM131B	5.541380152	1.528871766	0.58945453	2.593706026	0.009494763	0.028813151
AARS	3460.351877	1.527695717	0.271043162	5.636355862	1.74E-08	1.73E-07
AMY2B	67.8727827	1.526274737	0.307361694	4.965728545	6.84E-07	5.33E-06
HABP4	128.2955741	1.524735374	0.217382284	7.014073752	2.31E-12	3.83E-11
GUCY2F	6.808383933	1.524035147	0.529464981	2.878443716	0.003996426	0.013618436
ARHGAP20	31.90756722	1.518822298	0.330174124	4.600064599	4.22E-06	2.88E-05
XKR8	381.0868666	1.512579462	0.163093006	9.274336749	1.79E-20	6.49E-19
KCNJ15	21.73839984	1.5122778	0.505423232	2.992101877	0.002770638	0.009917879
ACER2	43.14937851	1.511286412	0.381364251	3.96284237	7.41E-05	0.000390049
PDE7A	470.4145244	1.510715859	0.184770893	8.176157138	2.93E-16	7.48E-15
BTN3A2	1998.811982	1.506999675	0.194148372	7.762103079	8.35E-15	1.86E-13
MCF2L2	18.79932345	1.506378686	0.374107232	4.026596008	5.66E-05	0.000306503
WDR54	70.94796491	1.505670359	0.280303559	5.371570612	7.81E-08	7.06E-07
ZSWIM5	12.53457614	1.50529642	0.522768689	2.879469352	0.00398345	0.013582694
C11orf95	191.4343488	1.504878448	0.405210983	3.71381456	0.000204158	0.000980658
P2RY2	77.95980073	1.504516398	0.220846862	6.812487106	9.59E-12	1.47E-10
PRCD	4.938924953	1.502197701	0.5961987	2.519625926	0.011747961	0.034519116
ALDH1A1	1351.966281	1.50201912	0.279554763	5.372897616	7.75E-08	7.01E-07
BCL2A1	4911.465415	1.501808849	0.219092771	6.854670948	7.15E-12	1.11E-10
HSPBAP1	290.3674664	1.501477213	0.194112812	7.735075261	1.03E-14	2.28E-13
CA11	124.9748437	1.5014672	0.235500147	6.375652925	1.82E-10	2.41E-09
ELF3	5.001730699	1.501156198	0.596236404	2.517719797	0.011811725	0.034656751
MBOAT1	193.2378022	1.501009467	0.167912029	8.939261078	3.92E-19	1.27E-17
SYNGR3	77.99667864	1.500794674	0.531059774	2.826037192	0.004712779	0.0157131
TMEM38B	1099.001351	1.498076823	0.198777422	7.536453631	4.83E-14	9.88E-13
ST3GAL6	209.0546079	1.496222747	0.279794671	5.347574135	8.91E-08	8.02E-07
LYRM9	48.51755976	1.496032685	0.284873164	5.251574653	1.51E-07	1.30E-06
SGMS2	197.9181796	1.495743811	0.240241846	6.225991996	4.79E-10	5.96E-09
LINC00926	33.36515783	1.494043849	0.410498874	3.639580876	0.000273082	0.001278702
PNPLA1	20.85173148	1.492599194	0.359074652	4.156793545	3.23E-05	0.00018489
HHEX	25.98683463	1.491021564	0.35400662	4.211846554	2.53E-05	0.000148265
NRXN2	6.913697201	1.490298949	0.629657235	2.366841617	0.017940609	0.049493001
RCSD1	2114.490898	1.489694516	0.251197897	5.930362214	3.02E-09	3.36E-08
CXCR2P1	37.61865839	1.486200026	0.474510152	3.132072136	0.001735772	0.006570909
TNKS2-AS1	5.03801713	1.485478256	0.605336502	2.45397106	0.014128835	0.040420261
GDF9	3.124707028	1.483613488	0.627079873	2.365908318	0.017985898	0.049584545
EXT1	83.81228925	1.483396577	0.243624997	6.088852097	1.14E-09	1.34E-08
PROB1	42.0233223	1.482277656	0.339245977	4.369330097	1.25E-05	7.75E-05
SCARF1	996.8624475	1.482086639	0.182115986	8.138146869	4.01E-16	1.01E-14
MEFV	408.3231215	1.480552069	0.124888306	11.85500958	2.03E-32	1.51E-30
IQCH-AS1	30.2179185	1.480438313	0.440118711	3.363725009	0.000768981	0.003191233
KLHDC9	6.706364631	1.479510171	0.581274907	2.545284776	0.010918865	0.032443722
PLEKHG3	1754.59904	1.478594692	0.301482271	4.904416717	9.37E-07	7.11E-06
LRRC8C	719.0832649	1.478301332	0.143360315	10.31178906	6.23E-25	3.09E-23
LOC284837	21.17959004	1.478068164	0.421158788	3.50952706	0.000448904	0.001986723
TGFBR2	682.5973506	1.477530101	0.160886319	9.183690113	4.17E-20	1.46E-18
OTUD7B	195.6608994	1.476278428	0.299466252	4.92969882	8.24E-07	6.33E-06
ADORA2A	4015.908191	1.47534182	0.244142637	6.042950291	1.51E-09	1.75E-08
ELOVL3	5.557141784	1.474233438	0.599501598	2.459098432	0.013928642	0.039973178
C3orf14	253.8433701	1.474188457	0.194710818	7.571168735	3.70E-14	7.65E-13
CCDC69	717.7159266	1.474170021	0.299331624	4.924872287	8.44E-07	6.47E-06
RAB11FIP1	1324.342666	1.472107053	0.135009952	10.90369288	1.11E-27	6.50E-26
CGNL1	1091.017709	1.471454353	0.244294516	6.023280333	1.71E-09	1.96E-08
EPB41L4A-AS1	121.9824201	1.47081904	0.324091002	4.538290268	5.67E-06	3.79E-05
LOC100507006	4.237119878	1.470568892	0.607797325	2.419505372	0.015541631	0.043771167
OSER1-AS1	60.07299999	1.469929687	0.308164977	4.769944008	1.84E-06	1.33E-05
B4GALT6	52.0456106	1.469029952	0.480422931	3.05778483	0.002229796	0.008196765
DUSP10	3320.183434	1.466497068	0.110978892	13.21419815	7.27E-40	7.94E-38
C1orf204	12.79612528	1.466291503	0.463667863	3.162374663	0.001564881	0.005997429
ULK4P1	13.44294389	1.465732534	0.406856549	3.602578199	0.000315077	0.001456196
ULK4P2	13.44294389	1.465732534	0.406856549	3.602578199	0.000315077	0.001456196
MIPEPP3	25.23275555	1.46520797	0.544852257	2.689183998	0.007162693	0.022567992
CRTAM	103.5895683	1.461925595	0.242676197	6.024182074	1.70E-09	1.96E-08
CLEC5A	31.07792554	1.461198641	0.482152826	3.03057156	0.002440913	0.008887094
RORB	3.650063033	1.461182525	0.616030987	2.371930238	0.017695431	0.048940234
MIA	23.160819	1.46034681	0.570647942	2.559102913	0.010494267	0.031346959
ACP6	35.75653253	1.460104565	0.349778441	4.174369817	2.99E-05	0.000172203
STX11	4436.749049	1.458858187	0.131670626	11.07960241	1.58E-28	9.71E-27
VAMP5	681.4958452	1.458681665	0.107830744	13.52751183	1.08E-41	1.30E-39
CDRT1	7.662092599	1.457820669	0.528240798	2.759765388	0.005784288	0.018792342
C12orf57	176.6560074	1.454342578	0.279483779	5.203674372	1.95E-07	1.66E-06
ANKRD20A5P	15.80738371	1.453544377	0.480796471	3.023201009	0.00250116	0.009078204
PRSS27	6.249445364	1.451725255	0.569856891	2.547526017	0.010848976	0.032288761
S100A6	4062.206087	1.451141789	0.199898712	7.259385383	3.89E-13	7.09E-12
CEACAM3	35.28065705	1.450914264	0.501388948	2.89378988	0.003806228	0.01306268
IP6K3	6.847977163	1.45016616	0.596834404	2.429763013	0.015108698	0.042738417
IGSF22	11.42683351	1.450082254	0.441558312	3.284010777	0.00102341	0.004120804
ZP3	51.77090515	1.449516126	0.4589894	3.158060133	0.001588228	0.006079796
STAMBPL1	101.3766074	1.449402805	0.310897645	4.661993518	3.13E-06	2.19E-05
JPH4	4.766211882	1.447404126	0.597141003	2.423890032	0.015355254	0.043360994
SERPINF2	52.60767559	1.445330896	0.29588636	4.884750004	1.04E-06	7.79E-06
CCPG1	7735.629311	1.444498468	0.209853583	6.883363372	5.85E-12	9.22E-11
PERP	57.9995497	1.442776173	0.323135594	4.464924945	8.01E-06	5.18E-05
LRP5	80.56893152	1.44234083	0.302711265	4.764741185	1.89E-06	1.37E-05
PLA2G2D	28.77888561	1.441886191	0.403736683	3.571352939	0.000355142	0.001621244
SOWAHC	524.8805192	1.440836902	0.191140297	7.538111643	4.77E-14	9.77E-13
SESN2	2034.878008	1.440640383	0.270512849	5.325589479	1.01E-07	8.95E-07
FZD6	75.01639002	1.437752327	0.262296733	5.481396245	4.22E-08	4.01E-07
NKAPP1	14.6838225	1.436357244	0.403835231	3.556790332	0.000375414	0.001701082
GINS2	5.925897003	1.434727164	0.546065861	2.627388502	0.008604303	0.026473786
MARCKSL1	2444.77166	1.43417449	0.260255066	5.510649652	3.58E-08	3.42E-07
DIAPH1	2262.959829	1.433630036	0.128429991	11.16273566	6.21E-29	3.90E-27
EBF4	234.5187511	1.433358125	0.38176962	3.754510702	0.00017368	0.000848667
CYP2S1	555.1202215	1.431999723	0.206375859	6.938794736	3.95E-12	6.36E-11
SPATA41	11.1336574	1.431759493	0.482317266	2.968501428	0.002992557	0.010596511
TMCC3	139.8368322	1.430928517	0.372031662	3.84625467	0.000119937	0.000606497
RMI2	110.5371662	1.430619063	0.35105475	4.075202128	4.60E-05	0.000255365
ACAN	11.93023742	1.429751332	0.460205628	3.106766292	0.001891459	0.00708497
RHOH	381.3337797	1.428619768	0.236815558	6.032626314	1.61E-09	1.86E-08
C19orf57	4.464139759	1.427771006	0.577890687	2.470659311	0.013486423	0.038873856
KRT10	33.07808689	1.426881208	0.399161617	3.57469543	0.000350636	0.001601566
HCAR3	77.25670319	1.425869902	0.445592862	3.199938828	0.001374568	0.005360846
NDUFC2-KCTD14	52.32486073	1.424957534	0.288949785	4.931505769	8.16E-07	6.28E-06
EPHX3	4.44205173	1.421489623	0.585102162	2.429472519	0.015120811	0.042762728
DHTKD1	840.198743	1.420601914	0.144707393	9.817065183	9.51E-23	4.13E-21
TSC22D3	1114.561351	1.420052465	0.211912885	6.701114306	2.07E-11	3.06E-10
RHEBL1	307.250176	1.419010432	0.165915054	8.552632205	1.20E-17	3.51E-16
ZNF385C	6.346793515	1.418752123	0.525106466	2.701837084	0.006895754	0.021831891
PIF1	61.40926341	1.417681755	0.435240673	3.257236381	0.001125027	0.004484779
HERPUD1	2423.646562	1.416915591	0.114312344	12.39512325	2.78E-35	2.33E-33
JDP2	615.7157557	1.415564191	0.145559964	9.724955635	2.36E-22	9.91E-21
FGF2	4.533182248	1.414647755	0.588635957	2.403264256	0.01624944	0.045532894
PAG1	1827.570599	1.413466495	0.21756717	6.496690181	8.21E-11	1.13E-09
LINC01271	6.968124193	1.413221749	0.529028155	2.671354511	0.007554581	0.023652639
POLB	241.6477069	1.4110922	0.191440323	7.370924679	1.69E-13	3.24E-12
ZNF501	54.76352738	1.409769951	0.255285822	5.52231981	3.35E-08	3.22E-07
LOC100507564	6.698479789	1.409279782	0.565929962	2.490201752	0.01276706	0.037055006
C5orf56	241.1558294	1.409248037	0.191493314	7.359254508	1.85E-13	3.52E-12
EGOT	8.302500732	1.406151556	0.591613823	2.37680646	0.017463248	0.048387935
FAM227B	6.743903476	1.404864063	0.520034748	2.701481141	0.00690314	0.021851051
ENTPD1	880.7584089	1.404471562	0.19866838	7.069426773	1.56E-12	2.64E-11
ARHGAP32	110.297452	1.403875163	0.19136051	7.336284609	2.20E-13	4.11E-12
THNSL2	88.56129207	1.403056949	0.43497159	3.225628937	0.001256962	0.004943367
ZNF311	39.35506405	1.400896913	0.337470152	4.151172796	3.31E-05	0.000188896
LMTK2	437.1312297	1.400404606	0.204768255	6.838973193	7.98E-12	1.23E-10
SIPA1L1	1897.587403	1.397765334	0.197303867	7.084328136	1.40E-12	2.38E-11
FUT7	144.1140403	1.397212471	0.297149555	4.702051372	2.58E-06	1.82E-05
FYN	119.9892238	1.396167826	0.288125881	4.845686961	1.26E-06	9.36E-06
IFI27L1	106.8770221	1.395357726	0.172971232	8.066993053	7.21E-16	1.77E-14
LOC100506476	22.16701983	1.390524577	0.525329034	2.646959307	0.008121913	0.025169173
C3orf67	6.333561442	1.390056957	0.586065939	2.371843958	0.017699564	0.048943402
LOC101928784	5.957637967	1.387406515	0.565101562	2.455145426	0.01408276	0.040316608
WDR31	27.42405375	1.387258532	0.314658208	4.408779107	1.04E-05	6.54E-05
MT1L	299.0905544	1.380020042	0.278582042	4.953729357	7.28E-07	5.65E-06
S1PR4	25.45973213	1.375858623	0.439466782	3.13074544	0.001743632	0.006596091
DDIT3	854.627037	1.374445335	0.232226705	5.918549871	3.25E-09	3.59E-08
CD14	2397.064337	1.374223751	0.348479771	3.94348213	8.03E-05	0.000420527
CDKN2B	297.6943436	1.373838601	0.247868753	5.542605054	2.98E-08	2.89E-07
CAMK4	5.938459014	1.372891159	0.573008159	2.395936494	0.016577962	0.046295097
CXCL11	12027.44821	1.369962432	0.311294496	4.400856588	1.08E-05	6.77E-05
STPG1	81.88997509	1.369933957	0.234608623	5.839231058	5.24E-09	5.65E-08
ALPK1	1332.511907	1.369006446	0.07572177	18.07943002	4.63E-73	2.17E-70
AGPAT2	536.7929392	1.368807646	0.127484964	10.73701243	6.82E-27	3.81E-25
XKR6	10.5127696	1.364634065	0.46612853	2.927591807	0.003415982	0.011897842
FAM66B	7.79508431	1.363997164	0.539279842	2.529293804	0.011429231	0.033737083
AOC3	7.816230643	1.362439067	0.538671018	2.529260014	0.011430331	0.033737083
EIF4EBP3	77.35958917	1.359283311	0.298694258	4.550751391	5.35E-06	3.59E-05
PIPOX	126.3236995	1.359199537	0.176224979	7.712865358	1.23E-14	2.68E-13
LOC100505474	73.88316682	1.358871343	0.257185442	5.28362466	1.27E-07	1.11E-06
EXPH5	95.35586117	1.357368025	0.204114092	6.650045642	2.93E-11	4.27E-10
PDGFRB	16.64428965	1.357061009	0.393506239	3.448639115	0.000563419	0.00242731
GSTK1	2556.065938	1.356434574	0.1485859	9.128958877	6.92E-20	2.39E-18
ABCD2	30.10864682	1.353630356	0.487946846	2.774134861	0.005534873	0.018081731
ARID3B	241.487667	1.352965248	0.144782258	9.344827643	9.20E-21	3.47E-19
PANK1	47.10446389	1.352369533	0.343358341	3.938653503	8.19E-05	0.000427926
TTLL3	214.2054729	1.350759835	0.326905248	4.131961303	3.60E-05	0.000204122
CIB2	38.08307435	1.349127327	0.367107895	3.675015839	0.000237835	0.001125558
P2RX7	5495.915931	1.34838918	0.439697082	3.066632086	0.002164851	0.007988497
GIMAP7	515.6230443	1.348344138	0.2097185	6.429304693	1.28E-10	1.71E-09
PARD6B	55.55822079	1.348119018	0.387036243	3.483185468	0.000495485	0.0021678
PLA1A	567.9480971	1.34580562	0.534167345	2.519445697	0.011753977	0.03452441
PIK3IP1	822.9770523	1.345628585	0.257756461	5.220542594	1.78E-07	1.53E-06
TRIM46	16.53563179	1.345413643	0.414733468	3.244044058	0.001178455	0.004670491
ETS1	269.2776597	1.342662195	0.259138175	5.181259756	2.20E-07	1.85E-06
ABHD2	1633.077863	1.342648249	0.167228549	8.028821988	9.84E-16	2.39E-14
MGST1	2805.428048	1.341621098	0.207687401	6.45980975	1.05E-10	1.42E-09
OPRL1	54.99296646	1.341395864	0.251234382	5.339220901	9.33E-08	8.37E-07
CAMK2D	533.3286404	1.337721926	0.202031828	6.621342493	3.56E-11	5.13E-10
ZNF192P1	9.48078971	1.337646938	0.475815577	2.811271853	0.004934607	0.016356182
PITPNA-AS1	7.153638812	1.33580794	0.523914588	2.549667389	0.010782574	0.032120306
LOC100507501	15.88465013	1.33501622	0.405298446	3.29390905	0.000988045	0.003997067
KIAA0922	508.7000714	1.334761288	0.292372502	4.565276422	4.99E-06	3.37E-05
PRCP	4163.691774	1.334124731	0.119026416	11.20864409	3.70E-29	2.35E-27
TIGD2	134.1144462	1.332386938	0.160520183	8.300432455	1.04E-16	2.76E-15
ACACB	227.2680247	1.331923293	0.14232483	9.358333998	8.10E-21	3.08E-19
TMEM173	829.1689558	1.331887841	0.224439625	5.934281172	2.95E-09	3.28E-08
C16orf86	51.21367268	1.331481533	0.316315806	4.209342403	2.56E-05	0.000149757
OSBP2	9.398947325	1.330045608	0.49330449	2.696196029	0.007013638	0.022153739
TRAM2-AS1	61.23375696	1.329852514	0.309644458	4.294772534	1.75E-05	0.000105607
GCSAM	11.81412743	1.328362953	0.475747608	2.792158973	0.005235763	0.017226316
SMPDL3A	401.0876276	1.327690399	0.560951176	2.36685554	0.017939934	0.049493001
XPOT	1948.633183	1.326625627	0.241365213	5.496341453	3.88E-08	3.69E-07
ATP6AP1L	8.680024637	1.325884985	0.544441004	2.435314339	0.014878858	0.042226781
RAD51	33.60619417	1.324787815	0.321769564	4.117194298	3.84E-05	0.000216224
FAM225A	401.3479651	1.324599372	0.146327765	9.052276411	1.40E-19	4.73E-18
FCRL6	8.656499524	1.324497882	0.463822304	2.855614897	0.004295358	0.014495395
TRNP1	6.141056117	1.324124585	0.54272797	2.439757408	0.014697128	0.041819684
CARS	1356.157954	1.323043051	0.156950879	8.429663195	3.47E-17	9.61E-16
DOCK9	11.95450161	1.32115763	0.477723989	2.76552499	0.005683125	0.018522443
IL6	2378.418137	1.31867949	0.248923516	5.297528777	1.17E-07	1.03E-06
SLC24A4	41.65187195	1.318173983	0.291830527	4.516916029	6.27E-06	4.16E-05
PROSER2	35.04437324	1.317009657	0.36894472	3.56966664	0.000357436	0.001629899
GJA4	29.30549215	1.316415916	0.556900293	2.363826943	0.018087259	0.049805321
FAHD2B	22.50880641	1.31521006	0.440514199	2.985624669	0.002829998	0.010095075
REPS2	125.3726784	1.314302441	0.198879454	6.608538065	3.88E-11	5.55E-10
PAK1	1478.939255	1.312624345	0.122373485	10.72637874	7.65E-27	4.24E-25
MCM2	168.1300329	1.312503655	0.191174041	6.865490967	6.63E-12	1.04E-10
STX6	1464.547352	1.312197624	0.112953592	11.61713937	3.37E-31	2.41E-29
TNNI2	15.49452306	1.30940856	0.51559352	2.539614077	0.011097485	0.032896904
A1BG	47.20042773	1.308111357	0.378621137	3.45493484	0.000550426	0.002376331
MAP4K5	701.8024547	1.307963869	0.166832108	7.840000859	4.51E-15	1.04E-13
CCDC154	25.26371404	1.30781643	0.508862937	2.570076016	0.01016762	0.030521489
MEGF6	225.1851747	1.307253161	0.205990765	6.346173639	2.21E-10	2.86E-09
KNSTRN	142.7086903	1.306433177	0.313908552	4.161827291	3.16E-05	0.000181177
C1S	4776.919536	1.305726127	0.269925988	4.837348701	1.32E-06	9.73E-06
BEAN1	7.022770638	1.305028978	0.541325088	2.410804535	0.015917377	0.044692234
TMEM144	1072.139712	1.304257057	0.112297062	11.61434711	3.48E-31	2.47E-29
PTPRU	88.00217568	1.303141272	0.289510125	4.501194116	6.76E-06	4.45E-05
SRD5A1	389.90958	1.302423616	0.173607232	7.502127656	6.28E-14	1.27E-12
PLAUR	10259.95843	1.298121849	0.137797853	9.420479511	4.49E-21	1.74E-19
CA13	21.70668687	1.296732782	0.376561244	3.443617214	0.000573988	0.002467003
CPD	5535.601593	1.294686499	0.250717076	5.163934254	2.42E-07	2.02E-06
PLA2G4A	416.678203	1.294636033	0.197014167	6.571283937	4.99E-11	7.06E-10
TCP11L2	229.0412159	1.294226328	0.291685764	4.437056892	9.12E-06	5.82E-05
ZNF280B	72.40932785	1.292477699	0.319178632	4.049386671	5.14E-05	0.000281294
CCR7	19164.7162	1.292214821	0.217623667	5.937841412	2.89E-09	3.23E-08
LINC00968	37.66465172	1.291909403	0.336958472	3.834031516	0.00012606	0.000634521
SLC2A9	140.4422284	1.291081381	0.223219492	5.783909692	7.30E-09	7.69E-08
RNASEH2B	627.0547571	1.290435763	0.190078135	6.788975282	1.13E-11	1.72E-10
GCH1	8453.793368	1.289678942	0.152796857	8.440480805	3.16E-17	8.82E-16
FAM53B	1188.486808	1.289254499	0.159937846	8.060972023	7.57E-16	1.85E-14
ITGA10	25.71150067	1.28814765	0.381724835	3.374545043	0.000739378	0.003080084
LRP11	252.3290948	1.286673657	0.26652394	4.827610068	1.38E-06	1.02E-05
SERPINB7	718.7150564	1.280516137	0.302094854	4.238788312	2.25E-05	0.000132684
FCHO1	320.9613133	1.280091271	0.177627079	7.206622334	5.74E-13	1.02E-11
NPHP1	10.66682063	1.278346911	0.48200582	2.652139992	0.007998337	0.024847318
KLF4	847.8826564	1.278309915	0.247912625	5.156292127	2.52E-07	2.10E-06
PPAPDC3	20.58208086	1.277270258	0.501961666	2.544557372	0.010941634	0.032499587
RALGPS1	40.74059693	1.27693795	0.282281017	4.523640885	6.08E-06	4.04E-05
LRMP	85.84104674	1.275951311	0.227914794	5.598369845	2.16E-08	2.13E-07
CIDEB	9.946715079	1.274972649	0.472342205	2.699256251	0.006949464	0.021976457
IFRD1	1375.39401	1.274452872	0.199782341	6.379206825	1.78E-10	2.35E-09
INPP5F	408.3664443	1.273831879	0.142139294	8.961855932	3.19E-19	1.04E-17
UNQ6494	67.54634354	1.273638391	0.208176725	6.118063342	9.47E-10	1.13E-08
TNKS1BP1	757.6965402	1.272710266	0.105988091	12.00804969	3.22E-33	2.47E-31
ZSCAN18	97.1741505	1.271586932	0.19168257	6.63381616	3.27E-11	4.74E-10
SIX5	71.96228772	1.270636476	0.273865724	4.639633091	3.49E-06	2.41E-05
SLC11A1	1318.01613	1.270278766	0.291280513	4.361015277	1.29E-05	8.02E-05
DTD2	169.3527537	1.268778804	0.155378069	8.165752193	3.19E-16	8.10E-15
STX10	317.4243602	1.268291485	0.202409311	6.265974026	3.71E-10	4.69E-09
HMGB3	127.0669973	1.265242232	0.231503738	5.465320963	4.62E-08	4.36E-07
LINC01270	18.27043237	1.263614507	0.417994637	3.02304	0.002502492	0.009081024
ATF4	6007.99668	1.263277317	0.137916272	9.159740867	5.20E-20	1.81E-18
NEURL3	3607.075922	1.263064299	0.169246845	7.462852857	8.47E-14	1.69E-12
HDDC3	100.2223878	1.262314475	0.186796589	6.757695523	1.40E-11	2.12E-10
PPP2R3B	73.79533134	1.262018891	0.249402892	5.060161409	4.19E-07	3.38E-06
GPM6B	11.25837854	1.260203087	0.452908431	2.782467714	0.005394723	0.017673894
GRK5	66.86786043	1.259150532	0.233583513	5.390579658	7.02E-08	6.40E-07
HLA-DOA	661.7477208	1.258934653	0.27243715	4.621009486	3.82E-06	2.62E-05
PCBP4	14.28181306	1.258822802	0.47752905	2.636117746	0.008386063	0.025875188
PSTPIP1	352.1127165	1.258770465	0.162087363	7.766000007	8.10E-15	1.81E-13
KIF17	76.61839757	1.258377195	0.289124787	4.352367042	1.35E-05	8.29E-05
GHRL	11.00794487	1.256669442	0.426605691	2.945739985	0.003221831	0.011322711
SLAMF8	3927.885973	1.256179269	0.123073408	10.20674807	1.85E-24	8.89E-23
MEF2C	405.698912	1.256071453	0.19445595	6.459413844	1.05E-10	1.42E-09
C9orf9	13.55419878	1.255319329	0.439183539	2.858302325	0.004259144	0.01439097
ACKR4	12.70767626	1.255008718	0.471913051	2.659406672	0.007827841	0.024399759
TESK2	185.6909664	1.254835528	0.164293352	7.637774215	2.21E-14	4.70E-13
CHRFAM7A	139.0187066	1.254342485	0.266255579	4.711046764	2.46E-06	1.75E-05
MSC	7330.11871	1.254278678	0.100772136	12.44668143	1.46E-35	1.26E-33
APOL2	5349.996091	1.253779151	0.098857126	12.68273929	7.37E-37	6.67E-35
LOC344887	47.01466961	1.25296054	0.41952771	2.986597809	0.002821006	0.010069577
PLXNA4	20.13252778	1.252768786	0.456194607	2.746128007	0.006030323	0.019475815
ZDHHC4	639.5691901	1.248671396	0.090189256	13.84501265	1.36E-43	1.82E-41
ZNF835	16.14950385	1.247366253	0.421938137	2.956277577	0.003113767	0.010975896
LDLRAD3	178.1458074	1.244669616	0.393934102	3.159588394	0.001579922	0.006050827
USP27X-AS1	36.9671453	1.243479538	0.282666189	4.399109568	1.09E-05	6.82E-05
FAXDC2	49.38917195	1.243048094	0.349809468	3.55350043	0.000380141	0.001718131
PRX	54.06536523	1.241380344	0.253157331	4.903592325	9.41E-07	7.13E-06
ZFP64	282.5400309	1.240479297	0.133326063	9.30410208	1.35E-20	5.00E-19
FAM120C	224.7186799	1.240344798	0.176445237	7.029630386	2.07E-12	3.45E-11
MEP1A	57.44865012	1.240191688	0.414561114	2.991577473	0.002775401	0.009932759
RAB27A	247.2220836	1.239558285	0.194221032	6.382204195	1.75E-10	2.31E-09
DBP	86.9648582	1.239201695	0.21628005	5.729616269	1.01E-08	1.04E-07
FCAR	62.84126883	1.238445246	0.27742563	4.464062122	8.04E-06	5.19E-05
INSR	288.0746741	1.238333904	0.311186532	3.979394275	6.91E-05	0.000366933
COL9A2	574.0835098	1.237965103	0.313684198	3.946533204	7.93E-05	0.00041558
TES	1102.151052	1.237572146	0.168592431	7.340615105	2.13E-13	3.99E-12
C14orf182	9.955076106	1.236118167	0.504742519	2.449007403	0.01432505	0.040917299
KHK	19.83550169	1.235840321	0.388246938	3.1831296	0.001456924	0.005639084
MLLT11	85.91304037	1.235584311	0.220088733	5.614028002	1.98E-08	1.96E-07
SHMT2	1186.525286	1.235113181	0.260026252	4.749955718	2.03E-06	1.47E-05
LIMK2	5512.929235	1.234273567	0.247639571	4.984153226	6.22E-07	4.89E-06
ZIK1	34.51229993	1.233776865	0.275420568	4.479610491	7.48E-06	4.87E-05
CREB3L4	67.39771484	1.229625613	0.24376053	5.044399981	4.55E-07	3.64E-06
PDE4B	11621.52743	1.228770574	0.163750164	7.503934943	6.19E-14	1.26E-12
SLC9A9	2065.521466	1.227734169	0.18350258	6.69055535	2.22E-11	3.28E-10
GBP3	4645.063331	1.224095454	0.271486107	4.508869593	6.52E-06	4.31E-05
SCART1	16.68955167	1.223677591	0.486795148	2.513742375	0.011945766	0.035012421
MTMR9LP	8.618789764	1.22351723	0.510256346	2.397848139	0.016491701	0.046085626
NOD2	2267.386001	1.22338398	0.214800169	5.695451672	1.23E-08	1.25E-07
ADCY4	47.00423465	1.223100317	0.324373581	3.770653315	0.000162821	0.000800617
ZFAND4	291.6339108	1.221102172	0.185483902	6.583332364	4.60E-11	6.51E-10
LSM6	243.0799723	1.219712987	0.166794156	7.312684165	2.62E-13	4.86E-12
RILPL2	2624.780697	1.218752279	0.18653492	6.533641431	6.42E-11	8.94E-10
RPS6KA2	530.5961592	1.218445726	0.209046983	5.828573587	5.59E-09	5.99E-08
CEP55	8.635080893	1.218190632	0.471826103	2.58186358	0.009826842	0.029661566
ZSWIM7	83.02487347	1.217208101	0.239180876	5.089069488	3.60E-07	2.94E-06
APOBEC3D	191.0095862	1.21691386	0.182669184	6.661845382	2.70E-11	3.95E-10
LINC00899	12.59815343	1.214822186	0.473594343	2.565111268	0.010314272	0.0308825
UBE2E2	725.104341	1.214816396	0.113802166	10.67480907	1.34E-26	7.29E-25
TMEM51-AS1	22.19609997	1.212633938	0.384603634	3.152944562	0.001616325	0.006170053
F8	225.2037423	1.211267396	0.192214271	6.301651753	2.94E-10	3.78E-09
CSTA	1048.196933	1.208362623	0.257303134	4.696260808	2.65E-06	1.87E-05
PLEKHF1	95.94517871	1.208175619	0.258181913	4.679551732	2.88E-06	2.02E-05
C1orf101	9.067592196	1.208174764	0.461519906	2.617817232	0.008849419	0.027146392
ITPR1	1470.412971	1.20580969	0.110204088	10.94160584	7.29E-28	4.33E-26
C1orf115	28.7299298	1.205748377	0.34350146	3.510169581	0.000447821	0.001983536
ADAMTS4	342.6122118	1.205703207	0.406789143	2.963951295	0.003037164	0.010735898
ST20	57.85690081	1.205577863	0.270963349	4.449228535	8.62E-06	5.53E-05
ERLIN1	1447.889931	1.204738263	0.137169944	8.782815126	1.59E-18	4.96E-17
GRPEL2	248.1244693	1.204733599	0.228096423	5.281685621	1.28E-07	1.12E-06
RBKS	29.3693744	1.204480978	0.356823192	3.375568079	0.000736635	0.003070217
TBL1X	553.6346513	1.203909829	0.20844943	5.775548682	7.67E-09	8.07E-08
TTC7A	1364.799597	1.203288719	0.118039807	10.19392309	2.11E-24	1.01E-22
FAM92A1	101.7537333	1.202778036	0.194777716	6.17513165	6.61E-10	8.06E-09
MAMDC4	94.27094434	1.202313475	0.384965403	3.123172796	0.001789127	0.006741732
CCDC85C	52.5613456	1.20030133	0.423022997	2.837437539	0.004547724	0.015230972
MPPE1	369.1483954	1.198948285	0.124761288	9.609938323	7.26E-22	2.95E-20
TP53TG1	61.7052798	1.198138134	0.288806326	4.148586871	3.35E-05	0.000190776
PRKCDBP	195.8808878	1.197286532	0.222453897	5.382178286	7.36E-08	6.68E-07
CXXC5	356.4157827	1.196784032	0.15995918	7.481808974	7.33E-14	1.48E-12
LPAR3	11.21924907	1.193916077	0.46813214	2.550382628	0.010760475	0.032077806
SIRT5	229.6668151	1.193588853	0.154603311	7.720331777	1.16E-14	2.54E-13
BCAT1	1751.83184	1.19266246	0.265961704	4.484339066	7.31E-06	4.78E-05
APTR	32.20952	1.191258868	0.313600016	3.798656907	0.000145482	0.000723833
CDCP1	308.7361133	1.19061274	0.164251175	7.248731929	4.21E-13	7.62E-12
PRPF40B	76.65821336	1.189396112	0.228127415	5.213735973	1.85E-07	1.58E-06
PRKCH	293.0491943	1.186556612	0.266529539	4.451876583	8.51E-06	5.46E-05
SCN3B	213.5237728	1.186159634	0.222983753	5.31948905	1.04E-07	9.23E-07
C21orf91	660.4875359	1.186086006	0.131193822	9.040715427	1.56E-19	5.25E-18
FAHD2CP	14.52665673	1.185720055	0.399401615	2.96874126	0.002990223	0.010590533
TPM2	27.43246501	1.184735948	0.480406361	2.466112116	0.013658857	0.039329828
PIGZ	16.69631331	1.183953533	0.374088432	3.164902814	0.001551348	0.005951131
ZGLP1	19.48083111	1.183261568	0.369854745	3.199260209	0.001377808	0.005372203
NLRC4	515.4671835	1.182787377	0.192509228	6.144055491	8.04E-10	9.68E-09
AKT3	1142.953973	1.181181433	0.202838604	5.823257554	5.77E-09	6.16E-08
CYB561A3	4867.988457	1.180195864	0.174022731	6.781848879	1.19E-11	1.80E-10
IL23A	31.7692866	1.179512122	0.356518236	3.308420168	0.000938239	0.003817262
C1QTNF3	9.627748715	1.17927942	0.484786739	2.432573594	0.014991945	0.04243746
AP1AR	812.5284904	1.177813924	0.1943073	6.061604077	1.35E-09	1.57E-08
CDKN1C	81.1535928	1.177580136	0.350184598	3.362741085	0.000771727	0.003200197
ZNF396	24.89654301	1.177306661	0.407055095	2.892253841	0.003824888	0.013115731
CXCL3	403.9390576	1.177219733	0.324762466	3.624863882	0.000289114	0.001346458
SLC25A12	320.1964185	1.176653185	0.171599435	6.856975872	7.03E-12	1.10E-10
ARHGAP9	330.0543248	1.176522381	0.163527144	7.194661083	6.26E-13	1.12E-11
PCNXL2	159.0372714	1.172703766	0.177849454	6.593800215	4.29E-11	6.10E-10
CYP27A1	1601.41519	1.172325338	0.227610171	5.150584144	2.60E-07	2.16E-06
LPGAT1	1649.791137	1.170171307	0.161555077	7.24317259	4.38E-13	7.92E-12
BLM	40.50654233	1.16998997	0.284274753	4.115701297	3.86E-05	0.000217479
FHIT	36.3120126	1.169830354	0.336281365	3.478724887	0.000503806	0.00219589
BDNF-AS	10.70532826	1.169427926	0.474632189	2.463861391	0.013744925	0.03951704
BBS12	232.0950406	1.167628463	0.2870906	4.067107956	4.76E-05	0.000263207
PCK2	1781.497569	1.165645569	0.257022621	4.535186678	5.76E-06	3.84E-05
MAP2K5	127.40615	1.165621466	0.217498647	5.359212486	8.36E-08	7.54E-07
CDS1	47.50937076	1.165364277	0.3405829	3.421675825	0.000622365	0.002654731
TTC39C	149.0595195	1.163817015	0.211184962	5.510889614	3.57E-08	3.41E-07
CDC42EP4	308.7902842	1.163742488	0.184566772	6.305265427	2.88E-10	3.70E-09
LRRCC1	259.7519205	1.162296281	0.196124986	5.926303948	3.10E-09	3.44E-08
RGS5	20.97331965	1.162189142	0.380868529	3.051418148	0.002277631	0.008351995
ACAP1	515.7048351	1.162072438	0.142999567	8.126405301	4.42E-16	1.10E-14
MYLK3	105.6324386	1.161984128	0.281598613	4.126384413	3.69E-05	0.0002087
HDAC5	717.82354	1.160714737	0.152175252	7.627486895	2.39E-14	5.06E-13
FAAH	48.06593387	1.159318661	0.25857014	4.483575178	7.34E-06	4.79E-05
LZTS3	117.9836199	1.158626916	0.305450793	3.793170431	0.000148736	0.000738676
DOPEY1	1831.4772	1.158561211	0.136467134	8.489672049	2.07E-17	5.90E-16
SRCRB4D	32.45093835	1.153122449	0.424840388	2.714248648	0.006642629	0.021168686
CCT6B	25.915169	1.152687331	0.417544372	2.760634342	0.005768923	0.018761022
SCMH1	101.3882869	1.151872738	0.180255797	6.390211901	1.66E-10	2.20E-09
FERMT2	260.4740098	1.151312501	0.313745432	3.669575347	0.000242954	0.001147795
SLC1A4	4811.472801	1.150502029	0.184170317	6.246946007	4.19E-10	5.25E-09
SPATA18	33.84247931	1.150325959	0.466755456	2.464515293	0.013719871	0.039480127
CLEC2B	704.4939115	1.150253509	0.283065241	4.063563247	4.83E-05	0.000266429
TMEM138	912.0574392	1.150236033	0.146343437	7.859840248	3.85E-15	8.94E-14
COMMD6	211.5515009	1.149528348	0.187542438	6.12943055	8.82E-10	1.06E-08
SLC35A1	553.4031749	1.149526956	0.17548141	6.550705022	5.73E-11	8.04E-10
H2AFY2	1795.536617	1.149231542	0.177097929	6.489243269	8.63E-11	1.18E-09
C15orf37	45.80266485	1.149198673	0.299839121	3.832717587	0.000126735	0.000637334
CCL15-CCL14	365.2269982	1.148445734	0.332933786	3.449471887	0.000561684	0.002421187
VANGL1	347.7082632	1.14844319	0.249287871	4.606895585	4.09E-06	2.79E-05
PSIP1	596.9669329	1.146481312	0.162348597	7.061849215	1.64E-12	2.78E-11
TCTEX1D2	19.20984193	1.146070349	0.348203836	3.291377724	0.000996979	0.004030227
ANKRD2	14.45585013	1.145602067	0.421112988	2.720414947	0.006520004	0.020839592
SLC9A7	503.8439383	1.144613404	0.318166408	3.59753065	0.000321253	0.001479731
HMGA1	1667.668555	1.143230874	0.149850944	7.629120248	2.36E-14	5.00E-13
LMNB1	1701.053206	1.142867699	0.167196904	6.835459713	8.17E-12	1.26E-10
LRRC61	212.1692572	1.142672439	0.225417127	5.0691465	4.00E-07	3.23E-06
NR1D2	964.0743267	1.141206059	0.222219058	5.135500381	2.81E-07	2.33E-06
FAM220A	460.9100448	1.140114152	0.141918472	8.033585316	9.47E-16	2.30E-14
ENO3	72.96086183	1.139949979	0.426903145	2.67027777	0.007578852	0.023719563
GNAL	45.06991595	1.138511848	0.270948515	4.20194902	2.65E-05	0.000154074
PMEPA1	112.5965908	1.137756132	0.342523849	3.321684413	0.000894758	0.00364942
TCF7L2	45.69720875	1.136214285	0.30996501	3.665621111	0.000246739	0.001164
RASAL3	329.7078882	1.135954537	0.193547258	5.869132666	4.38E-09	4.76E-08
HIST1H4F	81.17961578	1.134915835	0.395718967	2.86798443	0.004130959	0.013995373
MTHFS	256.9025635	1.134752455	0.166095291	6.831936355	8.38E-12	1.29E-10
LOC100289495	34.97663299	1.134725057	0.391047746	2.901755777	0.003710777	0.012780612
SLFN12L	12.27866147	1.134568694	0.452778883	2.505789771	0.012217824	0.035694869
CEBPA	767.9455165	1.134180809	0.280921784	4.037354426	5.41E-05	0.00029444
SLC8A1	3319.858058	1.133945362	0.329676675	3.439568063	0.000582643	0.002501579
SHISA4	48.90330802	1.1334151	0.26208158	4.324665243	1.53E-05	9.30E-05
ICAM2	142.9851884	1.133218302	0.185177413	6.119635672	9.38E-10	1.12E-08
SDCBP2	32.14284938	1.132911145	0.370134346	3.060810643	0.002207386	0.008128977
FIRRE	75.23755149	1.132333363	0.33225534	3.408021563	0.000654357	0.002771714
DUXAP10	55.22840151	1.131181704	0.355746057	3.179744885	0.001474048	0.005694599
VPS9D1	372.2621386	1.131116612	0.199707242	5.663873771	1.48E-08	1.49E-07
RELL2	55.82369414	1.131087536	0.303283299	3.72947518	0.000191879	0.000927906
TANC1	94.33401866	1.130842042	0.200726331	5.633750359	1.76E-08	1.76E-07
STK38L	663.0614869	1.130052063	0.115445008	9.788661129	1.26E-22	5.42E-21
SRP14-AS1	81.81368211	1.128494942	0.236365644	4.774361121	1.80E-06	1.31E-05
ITGA1	53.54712781	1.128281617	0.359045348	3.142448788	0.00167541	0.006365937
TBKBP1	379.4895147	1.126173817	0.235251132	4.787113275	1.69E-06	1.23E-05
C11orf35	29.92778538	1.125135795	0.327515921	3.435362141	0.000591762	0.002534092
CLCN7	5593.918827	1.125023687	0.142112882	7.916408928	2.44E-15	5.76E-14
VWA8	223.2360229	1.123950989	0.20362907	5.519599885	3.40E-08	3.27E-07
TM6SF1	227.3059563	1.123325993	0.23193288	4.843323598	1.28E-06	9.46E-06
FRAT1	84.41115012	1.122000991	0.300653621	3.731872532	0.000190062	0.000920204
EMBP1	32.71236097	1.120289328	0.462810216	2.420623591	0.015493911	0.043692297
SNX18	2163.424463	1.120166387	0.217153982	5.158396712	2.49E-07	2.08E-06
LPXN	2388.9901	1.12014793	0.1360033	8.236182004	1.78E-16	4.62E-15
NT5C3B	170.510405	1.12014237	0.177630541	6.306023509	2.86E-10	3.68E-09
NR1D1	39.29178884	1.119992742	0.349962128	3.200325554	0.001372724	0.005354932
GINS4	58.76811676	1.11833488	0.317971061	3.51709642	0.000436295	0.0019393
FAS	3236.754591	1.117222247	0.164294886	6.800103619	1.05E-11	1.59E-10
SBF2-AS1	61.10644184	1.116840985	0.248661734	4.491406737	7.08E-06	4.64E-05
LIPT2	14.53449576	1.114871989	0.415519893	2.683077291	0.007294813	0.022953373
SPSB2	81.64232312	1.113352827	0.237397588	4.689823669	2.73E-06	1.93E-05
SEMA6B	266.1686395	1.112510298	0.359068419	3.098323996	0.001946185	0.00726174
RPLP1	5260.235561	1.111584384	0.125041148	8.889748706	6.12E-19	1.95E-17
TUBE1	215.1409089	1.111396628	0.297597487	3.734563216	0.000188041	0.000911769
CCDC147-AS1	35.83419475	1.111352509	0.320290197	3.46982992	0.000520788	0.002260888
PFN2	91.85573134	1.110423426	0.282678767	3.928216609	8.56E-05	0.000445256
FAS-AS1	23.63379373	1.11028885	0.392158645	2.831223701	0.004637028	0.015479434
TNFAIP8L3	117.8647545	1.109625703	0.399051966	2.780654645	0.005424941	0.01776318
RAB31	5964.126645	1.109327454	0.154492647	7.180454701	6.95E-13	1.23E-11
SNX21	119.0093492	1.106713849	0.185170554	5.976726984	2.28E-09	2.57E-08
ATF3	7345.499205	1.105639389	0.135164365	8.179962119	2.84E-16	7.27E-15
EPS8L1	98.04987352	1.104378436	0.213244168	5.178938511	2.23E-07	1.87E-06
SPATA24	14.36478451	1.103582886	0.403033307	2.738192766	0.006177785	0.019858119
SH2D3C	191.8480563	1.10275786	0.196186906	5.620955442	1.90E-08	1.89E-07
LOC285074	216.0209011	1.101805319	0.201799198	5.459909303	4.76E-08	4.48E-07
CBLN3	164.4983693	1.101490316	0.263816499	4.175213911	2.98E-05	0.000171626
ZNF429	128.6127758	1.101116579	0.243500973	4.522021278	6.13E-06	4.06E-05
BET1	391.6124907	1.100678731	0.166778754	6.599633991	4.12E-11	5.89E-10
MIS18BP1	1012.924844	1.100466691	0.105224912	10.45823346	1.34E-25	6.86E-24
PTK6	58.07668458	1.098851213	0.292536461	3.756288047	0.000172452	0.000843168
ATG16L2	236.5475758	1.097002786	0.264226372	4.151753583	3.30E-05	0.000188549
PATL2	53.56361744	1.095436856	0.244835796	4.474169517	7.67E-06	4.98E-05
TMEM79	79.83257983	1.094355879	0.201302702	5.436369548	5.44E-08	5.06E-07
GGT1	1036.64541	1.093473827	0.296073282	3.693253974	0.000221403	0.001055722
GAREML	64.09291962	1.092439565	0.373632384	2.923835329	0.003457476	0.012024472
HK2	5336.922491	1.092231223	0.205445845	5.316394799	1.06E-07	9.38E-07
DDB2	892.4240787	1.091072686	0.157976189	6.906564176	4.97E-12	7.89E-11
TMEM169	24.10839414	1.090773374	0.419960108	2.597326158	0.009395266	0.028558821
CLCN4	15.97480406	1.089008697	0.410892059	2.650352262	0.008040789	0.024950811
TMEM140	3824.229482	1.086599157	0.219626573	4.947484911	7.52E-07	5.82E-06
RNF149	3003.896829	1.086001702	0.159345288	6.815398905	9.40E-12	1.44E-10
SLC4A5	385.7856095	1.084917887	0.224270478	4.837542137	1.31E-06	9.72E-06
CCDC122	74.64559945	1.083962764	0.203232688	5.333604416	9.63E-08	8.59E-07
ZNF572	16.24463738	1.083704141	0.373200527	2.903811925	0.003686495	0.012713016
GEM	273.1674413	1.083614303	0.337663531	3.209154099	0.001331261	0.005205581
MICAL1	2148.086276	1.083413916	0.237483229	4.562064946	5.07E-06	3.41E-05
PHLPP1	180.241898	1.083333817	0.188776397	5.738714349	9.54E-09	9.87E-08
PDGFRA	144.5869149	1.082975862	0.343617931	3.151686117	0.001623307	0.006192377
SLCO4C1	13.11836364	1.082728914	0.457084406	2.368772375	0.017847234	0.049293506
NCK1-AS1	84.61577575	1.082562979	0.290675866	3.724296053	0.000195861	0.000944097
NIPAL3	503.7308814	1.079172615	0.154827496	6.970161254	3.17E-12	5.16E-11
BZRAP1-AS1	104.4322738	1.078894471	0.189397733	5.696448689	1.22E-08	1.25E-07
LOC100288842	16.07556414	1.077804395	0.420165493	2.565190175	0.010311927	0.03088112
TMEM216	88.40935276	1.076525941	0.256192517	4.202019464	2.65E-05	0.000154074
AKTIP	181.3035794	1.075775629	0.186309473	5.774132752	7.74E-09	8.13E-08
S100A4	245.4374225	1.075225022	0.314448221	3.419402467	0.000627588	0.002674228
RAB29	4066.711927	1.074448066	0.138394683	7.763651355	8.25E-15	1.84E-13
LOC257396	18.01003329	1.073970682	0.400309866	2.682848396	0.007299807	0.022964678
CEP120	1235.144364	1.073352903	0.113741097	9.436808106	3.84E-21	1.50E-19
CDKN2D	73.51503255	1.072921352	0.292263218	3.671078962	0.000241529	0.001141392
TRIM58	34.55779742	1.071041328	0.301908229	3.547572486	0.000388799	0.001750984
FAM102A	60.59889543	1.070824287	0.33570313	3.189795358	0.001423736	0.005530224
LYPLAL1	191.477056	1.068928725	0.143357202	7.45640056	8.89E-14	1.76E-12
CEBPG	1108.19658	1.068426479	0.168102908	6.355788202	2.07E-10	2.70E-09
SLAMF7	74217.72453	1.068233346	0.18030942	5.924445592	3.13E-09	3.47E-08
PLCL2	810.6986358	1.067941145	0.14922398	7.156632212	8.27E-13	1.44E-11
INPP4A	948.0215605	1.067826884	0.138989804	7.68277133	1.56E-14	3.37E-13
TCF19	126.7638701	1.067029535	0.17188607	6.207772012	5.37E-10	6.63E-09
DUSP7	69.81254605	1.066917773	0.264760029	4.029753956	5.58E-05	0.000302916
C19orf12	1770.455	1.065540222	0.145293106	7.333728718	2.24E-13	4.19E-12
WDR49	11.14383913	1.06523708	0.427842281	2.489789178	0.012781889	0.037071777
SLFN13	131.3675472	1.063122744	0.234081629	4.541675256	5.58E-06	3.73E-05
SLC9B1	17.45046491	1.062118462	0.431040353	2.464081273	0.013736496	0.039504783
MGEA5	2348.722289	1.061831792	0.10276758	10.33236156	5.03E-25	2.51E-23
AKAP2	8135.694073	1.06153353	0.149323263	7.10896287	1.17E-12	2.01E-11
PYCARD	489.5017938	1.061489335	0.168498534	6.299694765	2.98E-10	3.82E-09
KLHL6	3354.759351	1.060507629	0.141950544	7.470965598	7.96E-14	1.59E-12
MMP25	901.5259027	1.060264402	0.196361993	5.399539835	6.68E-08	6.11E-07
ELOVL7	949.8237848	1.060017143	0.178147646	5.950216958	2.68E-09	3.01E-08
ABLIM3	45.0222289	1.05868743	0.290641219	3.642592168	0.000269906	0.001265277
MAPRE2	552.299602	1.058484104	0.115086397	9.197299834	3.67E-20	1.29E-18
ETV7	1044.64462	1.057927737	0.109288474	9.680140035	3.66E-22	1.52E-20
JMY	432.4747031	1.057913539	0.324744154	3.257683091	0.001123258	0.004480997
HEXIM2	72.53067956	1.05566111	0.191448884	5.514062488	3.51E-08	3.36E-07
NDRG2	56.90118158	1.053496974	0.442446024	2.381074565	0.017262217	0.047903823
RAD51D	161.9813555	1.053024327	0.177038801	5.947986113	2.71E-09	3.05E-08
IGFBP7	921.6583345	1.052615198	0.294452347	3.574823598	0.000350464	0.001601228
GPR173	12.47873787	1.052582319	0.428435732	2.456803296	0.014017942	0.040180189
SP4	378.8086186	1.050022913	0.182425667	5.75589462	8.62E-09	9.01E-08
CALCOCO2	2527.92518	1.049952821	0.136825945	7.673638377	1.67E-14	3.59E-13
BCAS3	566.392422	1.048410568	0.129592784	8.090038168	5.96E-16	1.47E-14
LOC100499484-C9ORF174	56.16531524	1.047363612	0.268474641	3.901164031	9.57E-05	0.000494471
ACCS	164.0188884	1.046398311	0.211673429	4.94345614	7.67E-07	5.93E-06
RAD54B	47.81217397	1.046331659	0.307688327	3.40062188	0.000672328	0.002834555
CELF6	42.7176446	1.045583944	0.324095516	3.22615986	0.001254633	0.00493539
ANKMY1	69.64775254	1.045378516	0.200614054	5.210893725	1.88E-07	1.60E-06
ME1	842.478469	1.045227151	0.249907201	4.182461117	2.88E-05	0.000166949
ZBED8	63.78431634	1.044972542	0.273449072	3.821452143	0.000132668	0.000664683
PTTG1	100.0374838	1.044834715	0.196257346	5.323799265	1.02E-07	9.03E-07
LYL1	248.5692753	1.044131242	0.225732747	4.625519573	3.74E-06	2.57E-05
STARD8	474.9720786	1.043692826	0.296932912	3.514911227	0.000439901	0.001952817
ZNF610	20.41089812	1.043271395	0.363621478	2.869113787	0.004116237	0.013960109
USP30-AS1	181.8453524	1.042357576	0.163246222	6.385186533	1.71E-10	2.27E-09
MARVELD2	68.00955204	1.041805722	0.339581996	3.067906237	0.002155642	0.007965279
FMO5	36.31859223	1.040686337	0.28523663	3.648501728	0.000263774	0.001238657
HCP5	2191.276102	1.038660157	0.166045836	6.255261687	3.97E-10	4.99E-09
SLC2A13	382.5129935	1.038052086	0.219003301	4.73989242	2.14E-06	1.53E-05
ABHD14B	274.9766463	1.036982074	0.160465361	6.462342216	1.03E-10	1.40E-09
C10orf25	51.85521152	1.035792701	0.283308238	3.656062766	0.000256119	0.001204836
PTGER4	11523.4246	1.03554496	0.190823366	5.426719916	5.74E-08	5.32E-07
OPTN	7759.330164	1.035028471	0.114669537	9.026185136	1.78E-19	5.93E-18
RNF24	719.0299458	1.033072006	0.264559603	3.90487434	9.43E-05	0.000487406
ZFPM1	25.2183408	1.032413309	0.345317782	2.989748463	0.002792073	0.009985881
AGA	709.0623892	1.032314579	0.309306557	3.337512752	0.000845318	0.003466758
GALNT3	30.91173589	1.031920427	0.331883999	3.109280445	0.001875436	0.007034603
CCT6P1	84.37879668	1.031843742	0.269759968	3.825043988	0.000130749	0.000655905
DMWD	60.6835982	1.031360297	0.30700241	3.359453423	0.000780968	0.003233607
LOC101928736	33.49170896	1.030741705	0.331470095	3.109606929	0.001873365	0.007028442
HDAC9	77.36746939	1.030595884	0.326415028	3.157317515	0.001592279	0.006092455
NFE2L1	13606.92456	1.028393408	0.188754791	5.448303618	5.09E-08	4.76E-07
ABCA5	299.7181169	1.027636097	0.213899052	4.804304111	1.55E-06	1.14E-05
SIGLEC5	338.5413353	1.026753628	0.364639788	2.815802499	0.004865557	0.016153451
CASK	352.9035438	1.02605082	0.209958631	4.886918979	1.02E-06	7.71E-06
FANCE	42.63479567	1.025439877	0.320210057	3.202397469	0.001362888	0.00532163
HLA-DMB	1934.943936	1.024497082	0.152644407	6.711658158	1.92E-11	2.86E-10
FLJ32255	272.2767028	1.024192154	0.194879166	5.255524089	1.48E-07	1.28E-06
HEBP2	460.9129476	1.023030636	0.239052231	4.279527658	1.87E-05	0.000112431
RIN3	227.3185092	1.022729312	0.177264208	5.769519532	7.95E-09	8.34E-08
LOC728743	107.6876971	1.022374643	0.24514072	4.170562297	3.04E-05	0.000174983
WBP1	294.1268064	1.022074103	0.1603851	6.372625035	1.86E-10	2.45E-09
MTMR8	35.62273594	1.021233052	0.338338173	3.018379638	0.002541303	0.009185244
HDAC11	198.2094728	1.021092387	0.152631316	6.689927152	2.23E-11	3.30E-10
MTFR2	26.84480304	1.019328752	0.323726973	3.148729754	0.001639818	0.006246634
CBS	576.4232754	1.019303043	0.252240044	4.041004057	5.32E-05	0.000290281
INPP1	175.8898155	1.018031126	0.186698837	5.452798423	4.96E-08	4.65E-07
C6orf48	799.819388	1.015095644	0.242356703	4.188436425	2.81E-05	0.000163018
STARD13	454.8302373	1.014418061	0.295962415	3.427523259	0.000609114	0.002602275
INADL	40.81266253	1.013328065	0.285198043	3.553068085	0.000380766	0.001720008
TTLL1	105.6591325	1.012814836	0.177089512	5.719225393	1.07E-08	1.10E-07
LOC100506585	24.87422255	1.010760335	0.361660699	2.794775151	0.005193582	0.017100229
MYLIP	336.07788	1.010259349	0.334878544	3.016793302	0.002554639	0.009225306
ARPC4-TTLL3	95.12824036	1.010205408	0.318657742	3.170189435	0.001523396	0.005854872
ECHDC3	153.5116528	1.009829085	0.33852413	2.983034283	0.00285406	0.010168007
SLC19A1	23.69885676	1.009577196	0.34981791	2.886007741	0.003901626	0.013350926
POLD4	876.8775752	1.009561151	0.105034509	9.611709135	7.14E-22	2.91E-20
YPEL3	393.7413824	1.009038775	0.30902423	3.265241613	0.001093707	0.004380177
BTN3A3	2086.961748	1.007175082	0.093852238	10.73149772	7.24E-27	4.02E-25
CKMT2-AS1	35.1537415	1.00688004	0.349311735	2.882468409	0.003945727	0.013476504
SCCPDH	994.1497783	1.006240198	0.135283963	7.437985826	1.02E-13	2.02E-12
RASGRP4	42.66561335	1.005740971	0.279409956	3.599517304	0.000318808	0.001471783
MEGF9	1188.384877	1.005709393	0.162096766	6.204376655	5.49E-10	6.76E-09
CADM4	33.79191345	1.005470516	0.363359835	2.767148212	0.005654904	0.0184378
ISOC1	651.1776303	1.005124429	0.101616081	9.891391406	4.54E-23	2.00E-21
SLC45A4	259.5220968	1.005092483	0.217841393	4.613872834	3.95E-06	2.71E-05
IRAK3	1408.890646	1.004857734	0.126586424	7.93811615	2.05E-15	4.87E-14
ZFP90	345.5008162	1.00471132	0.15666201	6.413241589	1.42E-10	1.90E-09
MKS1	105.1644923	1.003370124	0.172902872	5.803085341	6.51E-09	6.90E-08
EFEMP2	40.83024455	1.001812978	0.307023201	3.262987862	0.001102442	0.004410847
AKAP13	6161.833945	1.001246394	0.078262311	12.79346828	1.78E-37	1.72E-35
ANKRD24	39.7409583	1.001087658	0.290828944	3.442187168	0.000577031	0.002478782
SERPINB9	2138.642583	1.000369123	0.227006736	4.406781667	1.05E-05	6.60E-05
CFB	31525.07087	-1.000110601	0.106494826	-9.391166108	5.93E-21	2.28E-19
PLCL1	1495.717155	-1.00047745	0.140165326	-7.13783843	9.48E-13	1.64E-11
PNPLA6	1820.552455	-1.001026419	0.157956731	-6.337345762	2.34E-10	3.03E-09
ATP2A2	5446.417972	-1.001113998	0.154529875	-6.478449544	9.27E-11	1.27E-09
SUOX	361.3578166	-1.001162401	0.106358649	-9.413079329	4.82E-21	1.86E-19
TP53INP2	883.4624188	-1.002406619	0.212921425	-4.70787108	2.50E-06	1.77E-05
RGL1	15176.8147	-1.002459438	0.157410027	-6.368459849	1.91E-10	2.51E-09
TOMM6	634.7529605	-1.002763899	0.160109546	-6.262986345	3.78E-10	4.77E-09
CAMK1D	509.7078519	-1.003098867	0.1656837	-6.054300245	1.41E-09	1.64E-08
RGS2	2075.367895	-1.003408759	0.221438201	-4.531326376	5.86E-06	3.91E-05
BAHCC1	160.9238057	-1.003651537	0.157888242	-6.356721193	2.06E-10	2.69E-09
LOC100630918	18.66390059	-1.003657423	0.385519378	-2.603390334	0.009230679	0.028126073
PER2	601.7500289	-1.003748058	0.154362934	-6.502519963	7.90E-11	1.09E-09
CEP170P1	16.33813782	-1.004222754	0.359140527	-2.796183329	0.005171006	0.017050062
PRICKLE4	12.35835721	-1.004344826	0.406101407	-2.47313801	0.013393241	0.038646506
SDF4	3102.349516	-1.004412618	0.090943452	-11.04436434	2.33E-28	1.42E-26
LGALS9	3786.604334	-1.004482088	0.155398965	-6.463891768	1.02E-10	1.39E-09
ADAM11	47.64172055	-1.005863022	0.353961974	-2.841726218	0.004487001	0.015052215
GUSB	1541.410458	-1.009589153	0.093730611	-10.7711786	4.71E-27	2.69E-25
PUS7	162.0520664	-1.011947458	0.204933058	-4.937941528	7.90E-07	6.10E-06
FAM20A	2884.656792	-1.012108424	0.311353356	-3.250674533	0.001151316	0.004581773
FAM98A	573.450856	-1.01231501	0.120737637	-8.384419579	5.10E-17	1.39E-15
SSBP2	261.1860053	-1.013113786	0.185383518	-5.464961475	4.63E-08	4.36E-07
PI4K2B	1361.076675	-1.013592846	0.139405327	-7.270832978	3.57E-13	6.53E-12
BLZF1	1001.486209	-1.014515083	0.173596955	-5.844083387	5.09E-09	5.50E-08
IL1RN	10495.72923	-1.015731022	0.285825177	-3.553679318	0.000379882	0.001717436
HRH1	395.0516564	-1.020974041	0.196227781	-5.203004576	1.96E-07	1.66E-06
C4orf26	18.91339344	-1.021725842	0.374880208	-2.725472886	0.006420945	0.02055907
AGFG2	542.5083479	-1.022244274	0.337937726	-3.024948664	0.002486753	0.009029913
VSIG10L	172.8415	-1.02378336	0.175429715	-5.835860578	5.35E-09	5.75E-08
CENPBD1P1	469.8470649	-1.024000782	0.117185904	-8.738259012	2.37E-18	7.17E-17
FRMD6	19.72798601	-1.025184937	0.371323223	-2.760896365	0.005764296	0.018749699
DPCD	18.29390045	-1.025240526	0.396780021	-2.583901588	0.009768966	0.02951406
MCOLN1	548.7420973	-1.026455642	0.124851367	-8.221420911	2.01E-16	5.21E-15
PDGFA	265.9434256	-1.026470398	0.418151307	-2.45478223	0.014096996	0.040343263
MSR1	2603.470448	-1.026653773	0.296509887	-3.462460501	0.00053526	0.002319415
LGMN	26755.40187	-1.027806621	0.195559115	-5.255733648	1.47E-07	1.28E-06
PTOV1-AS1	242.643407	-1.028801448	0.131738493	-7.809421715	5.75E-15	1.30E-13
OPN3	295.9329452	-1.028941247	0.194962132	-5.277646657	1.31E-07	1.15E-06
TINF2	2011.131452	-1.029946221	0.133744183	-7.700867423	1.35E-14	2.93E-13
PDHX	1955.708076	-1.030882455	0.117887244	-8.744648047	2.24E-18	6.80E-17
RAB8A	6227.800269	-1.031899352	0.105747108	-9.758180343	1.70E-22	7.22E-21
SYNJ1	574.2370239	-1.032259855	0.104443209	-9.883455951	4.91E-23	2.15E-21
FAM122B	155.5077407	-1.033357072	0.189875152	-5.442297544	5.26E-08	4.91E-07
PPFIBP1	196.8714328	-1.033882454	0.216972391	-4.765041538	1.89E-06	1.37E-05
TRIM5	1158.561828	-1.033882722	0.163228519	-6.333958839	2.39E-10	3.09E-09
RAB39A	790.1509715	-1.033952926	0.174157865	-5.936871866	2.91E-09	3.24E-08
BOP1	301.9069905	-1.03457386	0.140339618	-7.371930142	1.68E-13	3.22E-12
SPATA5L1	209.9142482	-1.0350385	0.155099764	-6.673372503	2.50E-11	3.68E-10
RASGRP3	2184.792995	-1.035597891	0.221544124	-4.674454343	2.95E-06	2.07E-05
TTLL5	297.3110175	-1.036138732	0.129810936	-7.981906311	1.44E-15	3.45E-14
ATP13A3	5311.503237	-1.036239299	0.147612953	-7.019975406	2.22E-12	3.68E-11
HIF1A	27968.98662	-1.036651369	0.235501443	-4.401889666	1.07E-05	6.74E-05
EBPL	57.17877138	-1.037560013	0.333259988	-3.113365096	0.00184967	0.006944317
TRIB1	2733.862342	-1.040004643	0.186650318	-5.571941434	2.52E-08	2.46E-07
FAM65A	634.1532474	-1.04026717	0.142569388	-7.296567558	2.95E-13	5.45E-12
SRRT	1132.128393	-1.041548096	0.144385268	-7.213672917	5.45E-13	9.73E-12
SEMA4B	1055.403583	-1.0416813	0.244593376	-4.258828744	2.06E-05	0.000122345
LINC00884	21.11955389	-1.042637206	0.385569185	-2.704150761	0.006847921	0.021705618
SLC25A29	242.0100606	-1.043571282	0.213439592	-4.889305081	1.01E-06	7.63E-06
COMT	2189.250688	-1.044134042	0.122994288	-8.489288851	2.08E-17	5.91E-16
FKBP1AP1	19.29187676	-1.045446969	0.434206689	-2.407717326	0.016052605	0.045004428
ARHGAP31	7293.403457	-1.045482291	0.152676714	-6.847686626	7.51E-12	1.17E-10
CCT3	3638.023584	-1.045677357	0.152913386	-6.83836375	8.01E-12	1.24E-10
GPR162	94.26436605	-1.046379217	0.280720866	-3.727472178	0.00019341	0.000934482
ARHGEF39	83.03381796	-1.0481202	0.259696621	-4.035940841	5.44E-05	0.000295924
SHPK	317.5373774	-1.048290906	0.163398423	-6.415550951	1.40E-10	1.87E-09
GCNT2	869.8007838	-1.049692087	0.116476167	-9.012076144	2.02E-19	6.73E-18
ZBED1	3238.80141	-1.050467815	0.11407387	-9.208662917	3.30E-20	1.17E-18
HIPK2	817.1759576	-1.0511181	0.138741172	-7.576107954	3.56E-14	7.39E-13
DPYSL2	10225.15325	-1.053468045	0.171542923	-6.141133833	8.19E-10	9.85E-09
FJX1	69.45791363	-1.055627551	0.323147793	-3.26670203	0.001088081	0.004360843
MED25	794.8082385	-1.057999496	0.127986547	-8.266489864	1.38E-16	3.61E-15
GCA	907.2684407	-1.058019345	0.185639975	-5.699307716	1.20E-08	1.23E-07
SLC11A2	5365.436912	-1.05848597	0.11172435	-9.474084821	2.69E-21	1.06E-19
AFF1	4519.871551	-1.05863518	0.069427922	-15.24797448	1.70E-52	3.35E-50
RTCB	3807.334281	-1.059971897	0.14260494	-7.432925517	1.06E-13	2.09E-12
DNAJB9	971.4326485	-1.060587451	0.192337357	-5.514204131	3.50E-08	3.36E-07
TMEM106A	1723.514476	-1.062242413	0.162479316	-6.537708549	6.25E-11	8.73E-10
ACLY	5032.95821	-1.062412658	0.128233241	-8.285002006	1.18E-16	3.10E-15
MRS2P2	23.10568949	-1.06301103	0.349073113	-3.045238923	0.002324955	0.008512194
ARG2	198.7062648	-1.064815434	0.148134425	-7.188170045	6.57E-13	1.17E-11
CCNE2	16.28294774	-1.065128734	0.407215559	-2.615638598	0.008906077	0.027274236
KPNA2	2162.060666	-1.065333954	0.104720981	-10.17307076	2.62E-24	1.24E-22
ARMCX1	863.7488336	-1.06551053	0.14557735	-7.319205409	2.49E-13	4.64E-12
KANK1	626.7526312	-1.066743183	0.335167253	-3.182718996	0.001458991	0.005644419
POLR2A	2890.863434	-1.067097876	0.200308604	-5.327269281	9.97E-08	8.87E-07
CENPI	20.46788696	-1.067155696	0.332813053	-3.206471881	0.001343734	0.005251847
MMD	772.1835565	-1.067373934	0.307129622	-3.475320709	0.000510243	0.002222174
IFI44L	10424.93474	-1.067465818	0.153967054	-6.933079433	4.12E-12	6.59E-11
GAS6	371.6342665	-1.06815517	0.127032742	-8.408502852	4.15E-17	1.14E-15
DNMT1	2029.621798	-1.068376425	0.070706311	-15.11005742	1.39E-51	2.59E-49
ASAP1-IT1	25.91981034	-1.069475326	0.409993533	-2.608517546	0.009093535	0.027780809
CKB	2078.373666	-1.075428068	0.305028918	-3.525659391	0.00042243	0.001885342
TLR3	116.439694	-1.07645044	0.352060618	-3.057571294	0.002231386	0.008198609
SOCS3	25134.96532	-1.077481147	0.19265781	-5.592719781	2.24E-08	2.20E-07
CASZ1	595.3261606	-1.077859041	0.197243882	-5.464600636	4.64E-08	4.37E-07
JUNB	17810.93985	-1.078718836	0.129384685	-8.33729923	7.60E-17	2.04E-15
DNAJB11	1271.814023	-1.080345821	0.124000365	-8.712440626	2.97E-18	8.92E-17
ELOVL5	3422.575601	-1.080445562	0.111604225	-9.681045325	3.63E-22	1.51E-20
ATP11A	1706.180202	-1.080590087	0.116417757	-9.282004045	1.66E-20	6.07E-19
BMPR2	2650.469104	-1.081080336	0.094649739	-11.42190512	3.25E-30	2.18E-28
HEBP1	458.7993851	-1.081962057	0.155636435	-6.951855837	3.61E-12	5.81E-11
NLN	809.4317526	-1.084133617	0.185954648	-5.83009691	5.54E-09	5.94E-08
SLC38A6	502.0921119	-1.085248636	0.164834987	-6.58384883	4.58E-11	6.50E-10
LDHA	7340.157877	-1.086251925	0.186480714	-5.825009462	5.71E-09	6.10E-08
CPEB3	321.0080251	-1.086564308	0.168488275	-6.448901605	1.13E-10	1.52E-09
TMEM236	24.16666856	-1.087852684	0.444515506	-2.447277249	0.014394007	0.04109277
NOL6	697.6484811	-1.088215571	0.163946684	-6.63761867	3.19E-11	4.63E-10
PDPN	1969.663875	-1.092174703	0.246553825	-4.429761746	9.43E-06	5.99E-05
PTP4A1	2440.334195	-1.092589439	0.157055073	-6.956728113	3.48E-12	5.62E-11
GPNMB	16633.68336	-1.092989523	0.193583703	-5.646082308	1.64E-08	1.64E-07
PPM1K	1952.131225	-1.094057788	0.117011505	-9.350001822	8.76E-21	3.32E-19
RGS16	144.7061105	-1.094639718	0.398907459	-2.744094382	0.006067809	0.019581442
SCIMP	1436.083547	-1.096152594	0.282489099	-3.880335899	0.000104312	0.000534747
HTR7P1	111.6126776	-1.09615448	0.172207685	-6.365305224	1.95E-10	2.55E-09
HIST1H2BJ	478.6852556	-1.096466134	0.248125687	-4.418994857	9.92E-06	6.28E-05
PDIA4	2935.633244	-1.097200086	0.148587583	-7.384197684	1.53E-13	2.96E-12
MANF	350.6067245	-1.097745489	0.247537044	-4.43467155	9.22E-06	5.88E-05
N4BP1	7555.859349	-1.097995398	0.132086212	-8.312717734	9.35E-17	2.50E-15
IL27RA	260.4880735	-1.098633093	0.328005017	-3.349439903	0.000809751	0.003341804
NR4A3	3606.057326	-1.098995215	0.452429261	-2.429098448	0.015136422	0.042794673
SOAT1	15979.17358	-1.101175907	0.152200343	-7.235042235	4.65E-13	8.38E-12
PITRM1	1547.089015	-1.102928655	0.136132458	-8.101878637	5.41E-16	1.34E-14
MGC12916	214.7079522	-1.103914747	0.315008329	-3.504398597	0.00045764	0.002021016
CD3EAP	34.49960442	-1.104034442	0.317710404	-3.47497101	0.000510909	0.002223891
TOMM5	1244.695978	-1.104036753	0.117226558	-9.417974664	4.60E-21	1.78E-19
HDAC2	1327.137077	-1.104549448	0.098870191	-11.17171347	5.61E-29	3.53E-27
LOC153684	35.74024659	-1.104573258	0.351262201	-3.144583319	0.001663235	0.006327014
RFX1	132.0806114	-1.105908004	0.182116821	-6.072519821	1.26E-09	1.47E-08
ETS2	3815.351219	-1.10744721	0.128106982	-8.644706101	5.39E-18	1.59E-16
TLR2	10416.5036	-1.107509705	0.207236985	-5.344170125	9.08E-08	8.15E-07
HCN3	22.89647058	-1.108631528	0.367227287	-3.018924703	0.002536736	0.009172783
CCL3	14760.40298	-1.109451071	0.21755647	-5.099600446	3.40E-07	2.79E-06
FAM72A	143.1285016	-1.11114503	0.218341532	-5.089022783	3.60E-07	2.94E-06
PLOD1	2438.303432	-1.113420059	0.16171354	-6.885138111	5.77E-12	9.11E-11
LILRA3	2880.594991	-1.114002353	0.331114684	-3.364400331	0.000767102	0.00318424
PPRC1	575.1654635	-1.114544271	0.13082862	-8.519116606	1.61E-17	4.63E-16
LRP1	8424.45953	-1.114641581	0.168340978	-6.621332468	3.56E-11	5.13E-10
SNCA	117.0225569	-1.117929713	0.258187419	-4.329915529	1.49E-05	9.10E-05
C1orf122	2429.883469	-1.11820147	0.158261899	-7.065512794	1.60E-12	2.71E-11
RRBP1	3494.545573	-1.118309713	0.088778474	-12.5966314	2.20E-36	1.94E-34
ZNRF2P1	42.0530472	-1.119196867	0.276146757	-4.052906073	5.06E-05	0.000277745
RBPJ	1932.454486	-1.121929156	0.134282673	-8.354980799	6.54E-17	1.77E-15
LOC100129203	10.07956258	-1.121974998	0.45098085	-2.487855077	0.012851609	0.037247631
ACAT2	365.0677936	-1.121985955	0.260844906	-4.301352751	1.70E-05	0.000102746
ALDOC	135.2266697	-1.122702952	0.403237284	-2.784224072	0.005365595	0.017589018
SPEF2	39.07264135	-1.123676593	0.266908762	-4.209965167	2.55E-05	0.000149398
SEMA3C	4655.481258	-1.126407199	0.106361665	-10.59034945	3.30E-26	1.77E-24
GCSH	58.39689004	-1.128451303	0.243041757	-4.643034668	3.43E-06	2.38E-05
CCL2	5460.014575	-1.129291654	0.443981888	-2.543553431	0.010973127	0.032575415
GPR180	646.7524469	-1.135288791	0.176453685	-6.433919421	1.24E-10	1.66E-09
PLXND1	9098.000248	-1.136563868	0.171600084	-6.62332933	3.51E-11	5.07E-10
SOX4	320.2896838	-1.136844734	0.262706393	-4.327434599	1.51E-05	9.20E-05
SEPHS1	590.1729918	-1.138532286	0.21358381	-5.330611375	9.79E-08	8.72E-07
PPP1R3B	435.8200136	-1.139189672	0.102864363	-11.07467776	1.66E-28	1.02E-26
NCOA3	4072.966766	-1.1392818	0.102189874	-11.14867608	7.27E-29	4.54E-27
PLBD2	2473.581725	-1.139473267	0.165026602	-6.904785359	5.03E-12	7.97E-11
TULP3	121.8249057	-1.13999083	0.206449873	-5.521877125	3.35E-08	3.23E-07
PTPRE	5551.108479	-1.141484588	0.106024702	-10.76621357	4.97E-27	2.82E-25
GDAP1	327.5951705	-1.143296428	0.104503939	-10.94022331	7.40E-28	4.38E-26
MNDA	2758.360238	-1.145096063	0.15563046	-7.357788843	1.87E-13	3.55E-12
CASKIN2	102.7516388	-1.145292487	0.211430814	-5.416866484	6.07E-08	5.60E-07
CDYL2	1345.572399	-1.14546573	0.141937121	-8.070233673	7.02E-16	1.73E-14
MARCH2	1262.106459	-1.146497283	0.105830741	-10.83331059	2.39E-27	1.38E-25
SUMO4	11.56639507	-1.146824525	0.474616708	-2.41631722	0.015678396	0.044083548
KIFC3	1248.143793	-1.149012998	0.146408212	-7.848009205	4.23E-15	9.78E-14
DTNA	29.3590246	-1.149799973	0.312821394	-3.675579723	0.00023731	0.0011234
AP1B1	6522.384367	-1.151112655	0.120081212	-9.586117892	9.15E-22	3.71E-20
DNAJC25	244.0706308	-1.151118533	0.145859947	-7.891944011	2.98E-15	6.96E-14
CSTB	5395.887512	-1.152905495	0.149870018	-7.692702696	1.44E-14	3.12E-13
IL7R	18154.77795	-1.157686705	0.19713525	-5.872550459	4.29E-09	4.67E-08
UBASH3B	758.853973	-1.158280492	0.14795151	-7.828784498	4.93E-15	1.13E-13
HSP90AB1	11586.22315	-1.158698033	0.199047501	-5.821213672	5.84E-09	6.23E-08
TNIK	1669.690731	-1.158821918	0.157410022	-7.361805208	1.81E-13	3.46E-12
MYO19	482.4838462	-1.159278556	0.192683319	-6.016496727	1.78E-09	2.04E-08
CD163L1	93.6141514	-1.159519851	0.405719712	-2.857933242	0.004264101	0.014404748
TWSG1	1003.877441	-1.16113278	0.125355494	-9.262719526	1.99E-20	7.13E-19
FGL2	4172.165863	-1.161181443	0.19835984	-5.853913993	4.80E-09	5.20E-08
HSPB1	1844.976064	-1.162350797	0.218736628	-5.313928472	1.07E-07	9.49E-07
MYL9	92.12982918	-1.164644477	0.31565135	-3.689654664	0.000224559	0.001069215
C19orf66	1359.169831	-1.168508235	0.110304354	-10.59349151	3.19E-26	1.72E-24
FRMD4A	2021.868573	-1.170209723	0.318605878	-3.672906887	0.000239807	0.001133909
KCTD4	10.12999686	-1.170888534	0.471442837	-2.483627797	0.013005166	0.03764605
LAIR1	4335.642782	-1.171080279	0.168068789	-6.967862903	3.22E-12	5.23E-11
MMP15	38.00206536	-1.173253896	0.329871185	-3.556703194	0.000375538	0.001701082
APIP	896.7661162	-1.173610992	0.135639518	-8.652426717	5.04E-18	1.49E-16
FNDC3B	12780.8246	-1.173984851	0.101333404	-11.58536873	4.89E-31	3.44E-29
CDC25A	10.7503741	-1.17510485	0.493961476	-2.378940277	0.017362489	0.048149461
ZC3H8	94.11843946	-1.176414074	0.227017212	-5.182047927	2.19E-07	1.84E-06
PIGW	115.5507065	-1.176489244	0.171626515	-6.854938734	7.13E-12	1.11E-10
FKBP5	3043.174545	-1.177558352	0.162239411	-7.258152289	3.92E-13	7.14E-12
FLT4	16.64241632	-1.181199485	0.394412916	-2.994829626	0.002745982	0.009842521
KIAA0825	58.66481283	-1.181291731	0.296604975	-3.982710439	6.81E-05	0.000362436
FAR2	293.9198682	-1.18210799	0.177232878	-6.669800801	2.56E-11	3.75E-10
NKD1	29.33158138	-1.183719185	0.337427476	-3.508069941	0.00045137	0.001996019
RRN3P1	119.929463	-1.183807471	0.294154823	-4.024436722	5.71E-05	0.000308819
CD84	9727.64584	-1.18482399	0.186717822	-6.345532421	2.22E-10	2.87E-09
AMOTL1	22.99289867	-1.184982467	0.375707107	-3.154005994	0.001610458	0.006153391
ACHE	1179.479243	-1.18499755	0.185120295	-6.401229804	1.54E-10	2.05E-09
CACHD1	13.30730349	-1.187690877	0.423814352	-2.802384749	0.005072634	0.016756055
INSIG1	3621.764644	-1.18826832	0.200843754	-5.916381758	3.29E-09	3.63E-08
SLC16A10	133.0575818	-1.189078964	0.338779885	-3.50988656	0.000448298	0.001984575
C11orf96	191.1054468	-1.189254814	0.291924947	-4.073837556	4.62E-05	0.000256665
PFKFB4	462.8458252	-1.191012476	0.143630039	-8.292224116	1.11E-16	2.93E-15
ACSL4	9113.700132	-1.192568785	0.128259395	-9.298100799	1.43E-20	5.25E-19
KCNC3	23.20096829	-1.193383448	0.440727485	-2.707758168	0.006773936	0.021525247
PDCD1LG2	8535.078642	-1.19409617	0.138602859	-8.615234743	6.98E-18	2.06E-16
G6PD	2708.793113	-1.20055853	0.14767869	-8.129531292	4.31E-16	1.08E-14
CECR1	3038.925543	-1.20142784	0.146728301	-8.188112548	2.65E-16	6.80E-15
ST8SIA4	7598.143435	-1.203837337	0.142160874	-8.468134057	2.49E-17	7.01E-16
AGPAT4	602.7075765	-1.206130548	0.187685688	-6.426332016	1.31E-10	1.74E-09
IFITM3	6804.901455	-1.206247957	0.126649785	-9.524279553	1.66E-21	6.62E-20
SDC2	1263.986986	-1.206890028	0.237507524	-5.081481251	3.75E-07	3.05E-06
AQP4-AS1	108.5526493	-1.208517104	0.192724392	-6.270701361	3.59E-10	4.56E-09
CTNS	1327.441746	-1.210060972	0.11758396	-10.29103775	7.73E-25	3.79E-23
CASP3	4715.9647	-1.211045535	0.138643393	-8.734967528	2.44E-18	7.37E-17
LOC730101	485.5525401	-1.212116949	0.301136134	-4.025146153	5.69E-05	0.000308092
POMT2	149.165883	-1.213325304	0.18066087	-6.716038199	1.87E-11	2.78E-10
WWC1	20.20034934	-1.21363523	0.475270635	-2.553566623	0.010662588	0.031809148
SORBS3	873.755714	-1.214636021	0.162695921	-7.465682054	8.29E-14	1.65E-12
KCTD17	473.5086401	-1.215150863	0.135436831	-8.97208577	2.91E-19	9.53E-18
SSB	3629.47323	-1.21692672	0.08099057	-15.02553601	5.00E-51	8.90E-49
LAIR2	39.47730228	-1.21937995	0.439387137	-2.775183541	0.005517056	0.018031408
QSOX1	15226.11899	-1.22049995	0.207759604	-5.874577763	4.24E-09	4.61E-08
ACACA	374.400104	-1.22082762	0.160438221	-7.609331589	2.76E-14	5.80E-13
BDH1	65.23915921	-1.221427561	0.236798275	-5.158093159	2.49E-07	2.08E-06
CSRNP1	4539.966275	-1.222558234	0.133611821	-9.150075401	5.69E-20	1.97E-18
CTSL	58757.23321	-1.223202242	0.189704966	-6.447918915	1.13E-10	1.53E-09
NCOR2	2280.112435	-1.22489302	0.128744227	-9.514158774	1.83E-21	7.27E-20
CD300C	257.380789	-1.225045964	0.172856349	-7.0870753	1.37E-12	2.34E-11
SUCNR1	961.7661102	-1.225054202	0.219484133	-5.581516011	2.38E-08	2.34E-07
PLB1	9.995412543	-1.226223224	0.49236573	-2.490472324	0.012757343	0.037033365
SRGAP2-AS1	45.36851772	-1.227421766	0.339436011	-3.616062309	0.000299118	0.001387923
IL21R	2915.102572	-1.227611113	0.19416761	-6.322429962	2.57E-10	3.33E-09
RIN2	2908.19506	-1.228569249	0.258711626	-4.748797981	2.05E-06	1.47E-05
CERCAM	137.2005055	-1.231443204	0.385787104	-3.192027908	0.001412777	0.005488958
ZFP36	4977.371726	-1.237777348	0.153987142	-8.038186384	9.12E-16	2.22E-14
CNTNAP1	92.01877647	-1.239244168	0.229481535	-5.400191207	6.66E-08	6.10E-07
CDH23	219.2666608	-1.240380046	0.167439934	-7.407910518	1.28E-13	2.50E-12
EOGT	950.0095829	-1.242623612	0.127725615	-9.728852063	2.27E-22	9.57E-21
EXD1	112.915761	-1.24658301	0.196085216	-6.357353366	2.05E-10	2.68E-09
FKBP1A	2520.007906	-1.247731965	0.163968012	-7.609605962	2.75E-14	5.80E-13
TERC	58.82438205	-1.248407951	0.43358541	-2.879266512	0.003986013	0.013588606
IFITM10	177.5157239	-1.251821622	0.362183378	-3.456319916	0.000547605	0.002366983
TFRC	47776.84508	-1.254040471	0.224168416	-5.594188934	2.22E-08	2.18E-07
UBE2J1	3744.134179	-1.255827406	0.147302406	-8.525505079	1.52E-17	4.40E-16
EFNB2	6.597219008	-1.25827194	0.519419134	-2.422459737	0.015415834	0.04349458
METTL1	371.7033364	-1.260345278	0.138346222	-9.110080913	8.23E-20	2.83E-18
HK3	1301.989879	-1.260673811	0.460506547	-2.737580646	0.006189294	0.019883411
TXNDC5	736.2520142	-1.262046746	0.155749185	-8.103071255	5.36E-16	1.33E-14
NR6A1	186.315917	-1.263294371	0.21342719	-5.91908823	3.24E-09	3.58E-08
ARHGAP18	1695.010262	-1.263637101	0.150078388	-8.419847225	3.77E-17	1.04E-15
ST3GAL2	2786.910393	-1.264678557	0.129108327	-9.795484029	1.18E-22	5.08E-21
CCL19	11058.72076	-1.265341757	0.507720899	-2.492199473	0.012695472	0.036879895
RASAL2-AS1	9.424109253	-1.266871127	0.486069529	-2.606357839	0.00915108	0.02793057
DNAAF1	126.715661	-1.268379161	0.413832003	-3.064961511	0.00217698	0.008026725
DGKI	7.94114381	-1.2695955	0.512561011	-2.476964638	0.013250503	0.038272449
CBR1	1504.954802	-1.270056501	0.124026178	-10.24022926	1.31E-24	6.37E-23
LOC100133331	86.15138238	-1.270321298	0.450294561	-2.821089585	0.004786084	0.015921866
OSBPL1A	1490.275596	-1.271104781	0.120233619	-10.57195812	4.02E-26	2.14E-24
FBXL4	1570.409277	-1.273229535	0.152612662	-8.342882694	7.25E-17	1.96E-15
KIAA1432	3575.185483	-1.273880134	0.104609319	-12.17750147	4.10E-34	3.26E-32
SLAMF9	14.02889602	-1.274571291	0.448458699	-2.842115211	0.004481529	0.015043101
CTSB	232680.7805	-1.275187429	0.136691282	-9.328959487	1.07E-20	4.00E-19
MSN	24608.41222	-1.275294025	0.125878574	-10.13114456	4.02E-24	1.89E-22
FAM216A	30.12735108	-1.275894244	0.358861735	-3.555392289	0.000377416	0.00170817
FAM196A	14.88533224	-1.278275735	0.466556136	-2.739811217	0.006147448	0.019776123
SULT1C2	435.6700281	-1.278483184	0.181862654	-7.029938013	2.07E-12	3.44E-11
GLUD1P3	37.49360391	-1.279459266	0.285904263	-4.475131831	7.64E-06	4.96E-05
C1orf53	16.34259213	-1.280069161	0.379764984	-3.370687699	0.000749808	0.003117984
CNRIP1	93.48175307	-1.281853727	0.294481379	-4.352919469	1.34E-05	8.28E-05
IFI27	9999.591136	-1.282236618	0.114223875	-11.2256445	3.05E-29	1.95E-27
UCHL1	53.13167768	-1.282859251	0.40355279	-3.178913099	0.001478284	0.005708274
MARCH1	4470.925596	-1.285250479	0.345094122	-3.724347637	0.000195821	0.000944097
VWCE	58.10559328	-1.285636146	0.329586004	-3.900760746	9.59E-05	0.000495139
SGK223	176.4805508	-1.286360328	0.372175095	-3.456331031	0.000547582	0.002366983
RABEPK	898.4404373	-1.288810062	0.171855882	-7.499365443	6.41E-14	1.30E-12
TTC7B	601.5721752	-1.288950428	0.151282156	-8.520174874	1.59E-17	4.60E-16
BMP10	6.551498764	-1.28988109	0.51698327	-2.49501515	0.012595175	0.036634005
OAS2	12233.3016	-1.292111695	0.074457585	-17.35366105	1.85E-67	7.22E-65
ZNF331	849.2446721	-1.292532173	0.191864022	-6.736709467	1.62E-11	2.43E-10
NCS1	508.6698012	-1.292734552	0.241431962	-5.354446611	8.58E-08	7.73E-07
SIK1	901.1926613	-1.29452338	0.21905245	-5.909650317	3.43E-09	3.77E-08
SCARB1	1066.324547	-1.296461551	0.149069753	-8.697012809	3.41E-18	1.02E-16
SGPP1	1705.559613	-1.296653974	0.240865615	-5.383308763	7.31E-08	6.65E-07
HSPA1A	6312.748359	-1.297845543	0.264178195	-4.912765583	8.98E-07	6.84E-06
GPATCH4	138.8801361	-1.298982443	0.186642633	-6.959730586	3.41E-12	5.52E-11
ALDH4A1	225.8208862	-1.299013594	0.207163682	-6.27046972	3.60E-10	4.57E-09
TLN2	23.59731129	-1.29906119	0.409479136	-3.172472237	0.00151147	0.005811764
NSDHL	346.7398115	-1.300162681	0.119752989	-10.85703741	1.85E-27	1.07E-25
NME1	190.4445413	-1.301650393	0.223216326	-5.831340466	5.50E-09	5.90E-08
SCN1B	453.8469925	-1.301935782	0.193025029	-6.744906557	1.53E-11	2.31E-10
TPP1	2532.802307	-1.308758273	0.10639393	-12.30106153	8.94E-35	7.40E-33
C1orf216	365.0440858	-1.310970695	0.166304075	-7.882973959	3.20E-15	7.46E-14
APOLD1	37.18932055	-1.313951577	0.337724088	-3.89060663	1.00E-04	0.000514542
GALNT12	156.5357102	-1.315505173	0.350973988	-3.748155758	0.00017814	0.000867868
LOX	6.322088291	-1.315917701	0.524419801	-2.50928302	0.012097651	0.035379554
FGD4	724.0736551	-1.320714221	0.309105797	-4.272693141	1.93E-05	0.000115565
PPARG	124.9537839	-1.321686596	0.414654667	-3.187439336	0.001435386	0.005572834
ANKFY1	2455.698118	-1.324431836	0.076794375	-17.24646931	1.19E-66	4.33E-64
USB1	302.4536697	-1.33702591	0.159206562	-8.398057779	4.54E-17	1.24E-15
VASH2	8.933271192	-1.338502137	0.523977538	-2.554502895	0.010633955	0.031729505
IL18	1780.860729	-1.339154578	0.214531287	-6.242234396	4.31E-10	5.40E-09
CCL4L2	100.8766714	-1.340193757	0.476622875	-2.81185362	0.004925691	0.016333238
TUBA1B	16981.41579	-1.340551584	0.278364912	-4.81580661	1.47E-06	1.08E-05
APOE	45864.63248	-1.340775407	0.222069058	-6.037650714	1.56E-09	1.81E-08
FAM46A	2573.456305	-1.340822825	0.125244501	-10.70564229	9.58E-27	5.27E-25
EIF2AK2	3913.186669	-1.342704282	0.06398435	-20.98488576	9.01E-98	7.38E-95
MIR181A1HG	9.350613259	-1.342877359	0.48906392	-2.745811546	0.006036143	0.019490769
CALR	12592.89896	-1.343601882	0.192839257	-6.967470755	3.23E-12	5.24E-11
SNAI3-AS1	16.97773798	-1.349245983	0.386439566	-3.491479916	0.000480353	0.002111077
HSPH1	3203.031011	-1.349628224	0.155452092	-8.681956007	3.89E-18	1.16E-16
HMGCS1	2410.275633	-1.350717821	0.17663296	-7.647031562	2.06E-14	4.38E-13
ANXA1	11889.34777	-1.35510462	0.155553015	-8.711529113	3.00E-18	8.98E-17
SH3PXD2B	4618.61935	-1.356921736	0.184718428	-7.345892608	2.04E-13	3.85E-12
TPSAB1	196.5868603	-1.357368506	0.559810208	-2.424694093	0.015321291	0.043280005
ADI1	1515.821817	-1.358279008	0.086340161	-15.73171741	9.17E-56	2.18E-53
C2CD4A	12.84022129	-1.362987687	0.472214117	-2.886376409	0.003897058	0.013338081
AGPAT4-IT1	35.2974805	-1.364364579	0.328364611	-4.155029305	3.25E-05	0.000186062
GNG10	2292.639422	-1.366134915	0.190128807	-7.185312612	6.71E-13	1.19E-11
SPTBN5	223.9624491	-1.367309395	0.375695963	-3.639404012	0.00027327	0.001278914
IPO4	148.8060055	-1.368677514	0.209274899	-6.540094008	6.15E-11	8.62E-10
MTCL1	10.07332763	-1.369214418	0.516058664	-2.653214669	0.007972915	0.024777738
C12orf61	51.85251936	-1.370070719	0.248882946	-5.504879863	3.69E-08	3.52E-07
MCOLN3	111.7934023	-1.372585838	0.345275818	-3.975331502	7.03E-05	0.000372409
C16orf46	17.07586679	-1.37309476	0.371673709	-3.694355364	0.000220445	0.001051463
PLXNA1	2259.024775	-1.375357172	0.223211061	-6.16168915	7.20E-10	8.73E-09
KIAA1211L	30.28586592	-1.376875539	0.424219158	-3.245670343	0.001171744	0.004648392
ABHD17C	290.7230544	-1.376948834	0.157148474	-8.762088468	1.92E-18	5.85E-17
SAMD4A	967.1826763	-1.377890536	0.172479314	-7.988729237	1.36E-15	3.27E-14
EMILIN1	391.4671723	-1.379878158	0.323119131	-4.270493527	1.95E-05	0.000116498
STMN3	10.05186015	-1.38078391	0.533456609	-2.588371551	0.00964309	0.029198372
EEA1	2406.362252	-1.381026061	0.154726351	-8.925603496	4.43E-19	1.42E-17
ZNF462	857.671415	-1.381822127	0.289594159	-4.771581491	1.83E-06	1.32E-05
SMARCA1	106.0468075	-1.38188224	0.306640516	-4.506522026	6.59E-06	4.35E-05
FOSL2	5179.276359	-1.382024394	0.169430042	-8.156902867	3.44E-16	8.69E-15
CLEC12A	60.33473063	-1.382236234	0.388893919	-3.554275768	0.000379022	0.001714492
NEK10	6.530412886	-1.382415187	0.528169702	-2.617369345	0.00886104	0.0271617
HES6	44.52160834	-1.383161648	0.350199523	-3.949638863	7.83E-05	0.000410619
LOXL2	14.80574628	-1.383521323	0.409242366	-3.380689386	0.000723042	0.003019711
CXCL6	10.16131136	-1.3850811	0.554253866	-2.499001244	0.012454387	0.036282483
C10orf55	45.54719896	-1.387272991	0.31050853	-4.467745188	7.90E-06	5.12E-05
TMEM72-AS1	28.55313101	-1.390754931	0.339570529	-4.095629078	4.21E-05	0.000235589
SAMD10	62.01699589	-1.39167864	0.309859775	-4.491317528	7.08E-06	4.64E-05
LRRC32	151.5921942	-1.391940838	0.210495956	-6.61267258	3.77E-11	5.41E-10
PDE8A	1684.386961	-1.394432548	0.13429336	-10.38348094	2.95E-25	1.49E-23
DIRC3	79.4682877	-1.396263668	0.228906912	-6.099700777	1.06E-09	1.26E-08
RASSF4	22555.2144	-1.396340416	0.279951885	-4.987787149	6.11E-07	4.80E-06
VARS	498.7255911	-1.396978399	0.249057422	-5.609061505	2.03E-08	2.01E-07
BZW2	431.4512157	-1.400301115	0.172296656	-8.127268097	4.39E-16	1.10E-14
MAN2A1	2498.949844	-1.401394939	0.092841013	-15.09456744	1.76E-51	3.20E-49
C1GALT1	1507.381017	-1.406320078	0.20460756	-6.873255698	6.28E-12	9.87E-11
MYO7A	434.8964207	-1.409573002	0.272805229	-5.166957411	2.38E-07	1.99E-06
SLC2A5	43.42782159	-1.409736696	0.480286912	-2.935196984	0.00333336	0.011652181
PCDHGB5	17.54307871	-1.41662603	0.481989501	-2.939122175	0.003291433	0.011527755
LY75-CD302	1139.888509	-1.417415563	0.193194506	-7.336728095	2.19E-13	4.10E-12
SLC5A5	55.73516745	-1.418668598	0.230254487	-6.161307069	7.21E-10	8.75E-09
NFIL3	4142.839934	-1.418803729	0.173926105	-8.157508785	3.42E-16	8.66E-15
ZNF716	27.59293257	-1.42015354	0.331852643	-4.27947033	1.87E-05	0.000112431
AQP9	15744.66325	-1.421687831	0.155154961	-9.163018834	5.05E-20	1.76E-18
FCGRT	7096.561656	-1.424751991	0.153608217	-9.275232936	1.77E-20	6.45E-19
DDX58	6932.152758	-1.425195705	0.128430686	-11.09700298	1.30E-28	8.02E-27
WWTR1	23.12589694	-1.427844897	0.425734013	-3.353842666	0.000796977	0.003293232
HCST	178.8768022	-1.429855165	0.264741733	-5.400943593	6.63E-08	6.09E-07
CGN	14.21931088	-1.431629789	0.58396399	-2.451572037	0.014223371	0.040655219
PNPLA3	22.59502802	-1.431919155	0.455034678	-3.146835232	0.001650479	0.006281406
ITGAM	3732.502587	-1.432844762	0.194313687	-7.37387459	1.66E-13	3.18E-12
MAP1A	133.3188585	-1.438086016	0.369870962	-3.888074928	0.000101042	0.000519611
LTA	14.53232083	-1.439195539	0.494121173	-2.912636853	0.003583911	0.012401014
LNX1	31.75774356	-1.440732075	0.368057947	-3.914416428	9.06E-05	0.000469864
PPM1L	249.5385001	-1.440899356	0.223686785	-6.441593572	1.18E-10	1.59E-09
CHST15	2234.038935	-1.441853182	0.265582366	-5.429024534	5.67E-08	5.26E-07
ID1	11.87401743	-1.442684443	0.46908778	-3.075510607	0.002101425	0.007780732
TDRKH	229.7757251	-1.445016738	0.146319373	-9.875771817	5.30E-23	2.32E-21
ACSL5	2636.795659	-1.445551741	0.228886808	-6.315574739	2.69E-10	3.47E-09
EPB41L2	1627.03285	-1.44575608	0.148136916	-9.759593469	1.68E-22	7.14E-21
HIRA	1035.756463	-1.448176416	0.103596875	-13.97895856	2.10E-44	2.86E-42
SRGN	59843.13772	-1.449718561	0.185909226	-7.797991477	6.29E-15	1.42E-13
FDFT1	1397.648985	-1.450811069	0.172396452	-8.415550597	3.91E-17	1.08E-15
EBP	264.0173186	-1.451537279	0.195321823	-7.431516114	1.07E-13	2.11E-12
SIGLEC1	16391.74435	-1.453657678	0.116582841	-12.46888196	1.10E-35	9.57E-34
NXPH3	11.65224949	-1.454410186	0.551817975	-2.635670188	0.00839713	0.025899583
RIN1	202.7412987	-1.455530627	0.222850148	-6.531432184	6.51E-11	9.06E-10
SDF2L1	116.3281836	-1.458289653	0.253421457	-5.754404818	8.69E-09	9.09E-08
ID3	376.4352043	-1.460945427	0.347587621	-4.203099705	2.63E-05	0.000153402
IFIT2	26235.93011	-1.462985081	0.187758801	-7.791832255	6.60E-15	1.49E-13
AK2	3678.298726	-1.464226162	0.114518174	-12.78597196	1.96E-37	1.88E-35
SREBF2	2307.291446	-1.466140995	0.185665785	-7.896667644	2.86E-15	6.71E-14
RAB3A	9.242215163	-1.466807253	0.552793262	-2.653446329	0.007967444	0.024765434
EPHB2	1631.804601	-1.467208829	0.215912621	-6.795382412	1.08E-11	1.64E-10
C14orf1	285.419061	-1.470288178	0.165085385	-8.906228603	5.28E-19	1.69E-17
FSTL3	204.0695309	-1.470395391	0.379576642	-3.873777332	0.000107161	0.000547639
NABP1	10294.98356	-1.470615708	0.219684656	-6.694212232	2.17E-11	3.21E-10
NT5C3A	5119.869239	-1.47321472	0.205236882	-7.178118783	7.07E-13	1.25E-11
CHRM4	8.791158546	-1.4764586	0.493086582	-2.994319163	0.002750581	0.009854693
WNT5B	35.73786004	-1.477073608	0.488742052	-3.022194634	0.002509491	0.009096351
APOBEC3A	3215.504891	-1.478986276	0.507057339	-2.916802822	0.003536393	0.012267681
LINC00310	5.252072695	-1.480279036	0.594362442	-2.490532597	0.012755179	0.037033365
ZC3HAV1L	29.74848976	-1.484023424	0.345146576	-4.299690408	1.71E-05	0.000103481
SLC22A16	12.92747822	-1.485336248	0.494956803	-3.000941173	0.002691466	0.00967251
OXTR	21.16722524	-1.487342409	0.400657464	-3.712254342	0.000205421	0.00098583
PDLIM4	82.7370609	-1.488298111	0.439905674	-3.383220995	0.00071641	0.002997358
MASTL	1108.343522	-1.491778014	0.166858692	-8.940367415	3.88E-19	1.26E-17
PMP22	1474.909574	-1.494668792	0.204008359	-7.32650761	2.36E-13	4.40E-12
HSP90B1	11138.34836	-1.497890816	0.204639973	-7.319639434	2.49E-13	4.63E-12
HECTD2	232.2399451	-1.498136212	0.175843003	-8.519737411	1.60E-17	4.61E-16
BCL11A	104.5413877	-1.499308216	0.362902786	-4.131432093	3.61E-05	0.000204451
MICAL2	966.7627602	-1.500088389	0.223263604	-6.718911459	1.83E-11	2.72E-10
CFD	2504.074438	-1.501713664	0.318444323	-4.715780931	2.41E-06	1.71E-05
OSMR	58.82128051	-1.503846897	0.362024405	-4.153993141	3.27E-05	0.000186842
APOC2	84.83910616	-1.504651775	0.310430921	-4.846977776	1.25E-06	9.30E-06
DYSF	432.9614095	-1.505809028	0.160506514	-9.381606943	6.50E-21	2.48E-19
DEFB1	4.07881359	-1.507440601	0.613837794	-2.455763749	0.014058555	0.040261381
MAT2A	2566.802819	-1.507874575	0.144924141	-10.40457834	2.36E-25	1.19E-23
ZBP1	184.4584348	-1.508039552	0.206350667	-7.308139928	2.71E-13	5.01E-12
UGP2	9579.913614	-1.509767106	0.169122753	-8.927049026	4.38E-19	1.41E-17
SFXN5	366.085624	-1.51505822	0.130255639	-11.63142135	2.85E-31	2.05E-29
IFITM2	1043.310998	-1.515346684	0.150471463	-10.07065826	7.45E-24	3.44E-22
SLC16A7	90.24426916	-1.515992898	0.255824774	-5.925903403	3.11E-09	3.44E-08
PLXNA2	189.0968973	-1.519036695	0.277843789	-5.467232858	4.57E-08	4.31E-07
PPP1R14C	10.76895452	-1.519431104	0.470694401	-3.228062837	0.001246316	0.004908567
SMURF2	1656.215862	-1.521660328	0.14057793	-10.82431877	2.64E-27	1.51E-25
PLXDC1	15.03704809	-1.524014804	0.555416408	-2.743913904	0.006071146	0.019588352
AMPD2	638.8268236	-1.524409715	0.150575202	-10.1239095	4.33E-24	2.03E-22
PAPSS2	788.2271188	-1.525094899	0.168731224	-9.038605101	1.59E-19	5.34E-18
SMTNL2	4.651558223	-1.525144133	0.618362667	-2.46642337	0.013646993	0.039309481
PLAU	5372.296165	-1.52568011	0.179265663	-8.510721357	1.73E-17	4.97E-16
TRIM14	1272.363607	-1.526122193	0.17490066	-8.725651445	2.65E-18	7.97E-17
POLE2	9.229229963	-1.52708459	0.490155882	-3.115508037	0.001836283	0.0068988
MYO10	3195.731114	-1.530737592	0.198663483	-7.705178463	1.31E-14	2.84E-13
UGCG	3385.107496	-1.531657463	0.11156887	-13.72835868	6.87E-43	8.46E-41
MX1	29100.40125	-1.533482752	0.113467775	-13.51469832	1.28E-41	1.52E-39
RAI14	850.1407914	-1.536365256	0.334230479	-4.596723971	4.29E-06	2.92E-05
KIAA1210	9.455822872	-1.537342372	0.490930353	-3.131487719	0.001739231	0.006580959
LOC102723742	1.293075939	-1.542639243	0.646074615	-2.387710658	0.016953683	0.047241139
MGAT4A	3429.229052	-1.543826859	0.204595618	-7.545747415	4.50E-14	9.23E-13
CRIM1	1361.309656	-1.544003827	0.145924384	-10.58084867	3.66E-26	1.96E-24
HTRA3	32.91929769	-1.54442803	0.33947694	-4.549434288	5.38E-06	3.61E-05
RAB42	173.7081927	-1.544639348	0.215099641	-7.181041039	6.92E-13	1.23E-11
APOC1	1367.604381	-1.550794131	0.439404004	-3.5293127	0.000416641	0.001863565
ARRDC4	636.1653277	-1.551049984	0.21472555	-7.223406749	5.07E-13	9.09E-12
GZF1	716.0567846	-1.552170615	0.158273248	-9.806904395	1.05E-22	4.55E-21
AMICA1	38.16240702	-1.552644681	0.468343667	-3.3151824	0.000915833	0.003729807
CYP1B1-AS1	10.0673771	-1.555137307	0.449876985	-3.456805661	0.000546619	0.002364257
MKI67	7.057735724	-1.556885064	0.554721685	-2.806605737	0.005006648	0.016561461
SYT17	192.6297004	-1.557182723	0.296320858	-5.255056067	1.48E-07	1.28E-06
C2CD4B	20.23747598	-1.557780118	0.527364834	-2.953894568	0.003137912	0.011049118
NEB	34.05474993	-1.561608977	0.326982636	-4.775816225	1.79E-06	1.30E-05
EFNA1	4.025951259	-1.563093776	0.635388497	-2.460059922	0.013891382	0.039894199
TNFRSF4	222.7719093	-1.568595449	0.59273287	-2.646378374	0.008135876	0.025207675
ZWILCH	814.2508941	-1.569425881	0.188995559	-8.304035758	1.01E-16	2.69E-15
ART4	1.418994839	-1.569484198	0.646317819	-2.428347403	0.015167807	0.042868612
DRAXIN	5.847052146	-1.569694015	0.659768352	-2.379159306	0.017352175	0.048129006
CLEC4M	1.445967267	-1.571683533	0.646304849	-2.431799073	0.015024039	0.04251362
C5orf20	15.85169721	-1.573682824	0.502146362	-3.133912625	0.001724922	0.006531344
SLC26A6	704.3092903	-1.574477761	0.0982774	-16.02075105	9.15E-58	2.34E-55
CADM1	1375.90621	-1.575991392	0.234265908	-6.727361259	1.73E-11	2.58E-10
HPGD	19.53880786	-1.577412708	0.646499513	-2.439928688	0.014690161	0.041807123
IGFBP6	101.7465469	-1.577911888	0.58980481	-2.675312005	0.007465973	0.023424455
SLC38A5	511.2968576	-1.581341377	0.175128492	-9.029606548	1.72E-19	5.76E-18
LOC728084	2.344125272	-1.585908294	0.642422466	-2.468637662	0.013562847	0.039080846
CABLES1	11.7191489	-1.586934736	0.435887274	-3.640699854	0.000271898	0.001273885
ADAM9	8407.27193	-1.587321337	0.084620696	-18.75807477	1.66E-78	9.08E-76
PRSS35	1.813921512	-1.590352628	0.645031592	-2.465542227	0.013680605	0.039385526
SCIN	91.3931348	-1.5925697	0.420707974	-3.785451666	0.00015343	0.000760143
FSD1L	1662.264978	-1.592587761	0.171454863	-9.2886707	1.56E-20	5.71E-19
SERPINE2	38.06754772	-1.594270508	0.464103631	-3.435160599	0.000592203	0.002535315
KIAA1161	129.1033385	-1.595133388	0.239148559	-6.670052273	2.56E-11	3.75E-10
MID2	74.23179548	-1.598923752	0.523779954	-3.052663125	0.002268204	0.008322879
SYNJ2BP-COX16	3.156730298	-1.600478014	0.641055933	-2.496627723	0.012538051	0.036487287
ME3	32.32045738	-1.606502168	0.311604292	-5.155584207	2.53E-07	2.11E-06
PPFIBP2	4290.342381	-1.608622558	0.135368175	-11.8833142	1.45E-32	1.09E-30
HPGDS	1.870017034	-1.61064605	0.6460218	-2.493176003	0.012660607	0.036811249
PDCD1	14.89795195	-1.611432863	0.440558981	-3.657700629	0.000254488	0.00119883
LOC101929532	2.632060536	-1.613651103	0.659702409	-2.446028819	0.014443945	0.041192272
BST2	6123.177383	-1.614166317	0.149985239	-10.76216781	5.19E-27	2.92E-25
RNF175	28.83938338	-1.614666455	0.324302559	-4.978889033	6.40E-07	5.01E-06
LCTL	27.46026281	-1.615370531	0.458280901	-3.52484803	0.000423726	0.001890611
ADCY1	15.7851038	-1.615697812	0.440411416	-3.668610199	0.000243873	0.001151472
FCGR2C	433.7775474	-1.62062558	0.643336457	-2.519094887	0.011765695	0.034546441
ITGA3	383.7728287	-1.623177329	0.362966444	-4.471976288	7.75E-06	5.03E-05
ADARB1	488.4861763	-1.628036894	0.142669712	-11.41122994	3.67E-30	2.45E-28
CD59	10432.4188	-1.628224586	0.176197869	-9.24088696	2.44E-20	8.71E-19
CHCHD7	552.9283096	-1.630876386	0.128289964	-12.71242373	5.04E-37	4.64E-35
CPVL	1772.928808	-1.630897795	0.311115693	-5.242094282	1.59E-07	1.37E-06
TIFAB	21.20538025	-1.631772494	0.457313332	-3.568171713	0.000359481	0.001637402
CCL5	49948.06736	-1.631902062	0.186944985	-8.729317131	2.56E-18	7.73E-17
MORC4	54.81651117	-1.63562919	0.372068753	-4.39604019	1.10E-05	6.90E-05
SLC18B1	109.983642	-1.635635138	0.252552512	-6.476416032	9.39E-11	1.28E-09
NR4A2	711.8976686	-1.636327722	0.273146835	-5.990652314	2.09E-09	2.37E-08
CYSLTR1	55.74307481	-1.638450944	0.289331555	-5.662883691	1.49E-08	1.50E-07
OASL	4009.994506	-1.63850696	0.15278357	-10.72436623	7.82E-27	4.32E-25
KRT16	1.592362137	-1.639295193	0.649248312	-2.524912521	0.011572709	0.034102027
HIF1A-AS1	5.560814068	-1.641368793	0.595239133	-2.757494767	0.005824615	0.018907375
GREM1	377.7956761	-1.64654475	0.484406337	-3.399098287	0.000676084	0.002849013
VCAN	427.4056014	-1.647066848	0.588756456	-2.797535095	0.005149417	0.016992558
AREG	21.99056739	-1.648776191	0.448352116	-3.677413646	0.000235611	0.001116324
ERP27	2.490502212	-1.651312977	0.656666056	-2.51469215	0.011913636	0.034924497
FOS	4245.25526	-1.658040043	0.280348051	-5.914219981	3.33E-09	3.67E-08
CXCR4	4563.66125	-1.660179503	0.195599719	-8.487637466	2.11E-17	5.99E-16
CD1B	5.76572006	-1.660602887	0.66034033	-2.514768236	0.011911066	0.03492321
CXorf57	6.866918689	-1.666021459	0.538456797	-3.0940671	0.001974328	0.007355024
RPS16P5	73.46379465	-1.672484735	0.372947269	-4.484507261	7.31E-06	4.77E-05
SPOCD1	28.07703373	-1.672802169	0.572746998	-2.9206651	0.003492851	0.012133744
TRIM47	673.9101925	-1.674511936	0.191974553	-8.722572392	2.72E-18	8.18E-17
FSBP	14.19241008	-1.678430763	0.613092806	-2.737645504	0.006188074	0.019883411
PCOLCE2	12.08415952	-1.679257371	0.472916662	-3.550852625	0.000383985	0.001733117
POP1	283.1253364	-1.679872327	0.209607666	-8.014364931	1.11E-15	2.68E-14
CPEB2	2036.600749	-1.682820025	0.148239469	-11.35203762	7.25E-30	4.75E-28
JUP	849.0923051	-1.683216518	0.228199421	-7.376077078	1.63E-13	3.13E-12
CCL7	290.3410188	-1.683936463	0.55449575	-3.036878936	0.002390414	0.008718733
FGF11	19.03614568	-1.684459721	0.517085026	-3.257606845	0.00112356	0.00448111
SDHD	6872.554373	-1.685923714	0.101359857	-16.63305139	4.02E-62	1.20E-59
UST	98.16066348	-1.687711531	0.332759607	-5.071864175	3.94E-07	3.19E-06
ACVR1C	9.140916944	-1.692441056	0.524847532	-3.224633733	0.001261339	0.004957012
SAMD9	12260.07125	-1.693856732	0.170818866	-9.916098664	3.54E-23	1.57E-21
THBS3	870.7736482	-1.694436684	0.197630368	-8.573766787	1.00E-17	2.93E-16
GPR27	12.52767855	-1.695609607	0.609971448	-2.779817993	0.005438937	0.017800949
GGN	5.360352583	-1.701820198	0.553874063	-3.072576084	0.002122197	0.007854095
ADC	123.1760876	-1.702494193	0.231029713	-7.369156865	1.72E-13	3.28E-12
LRP6	173.6377039	-1.706172777	0.315335644	-5.410656257	6.28E-08	5.79E-07
PTCRA	19.60789383	-1.711618725	0.479346924	-3.570730593	0.000355987	0.001624196
NEXN	30.73669546	-1.71185445	0.407205476	-4.203908225	2.62E-05	0.000153018
SLC4A7	1500.797343	-1.714990946	0.183923565	-9.324476405	1.12E-20	4.16E-19
TOR1B	3680.897519	-1.722012396	0.136300085	-12.63397889	1.37E-36	1.21E-34
RGS1	5925.06494	-1.722880344	0.423332254	-4.069806464	4.71E-05	0.000260793
EGLN3	72.87973774	-1.722944194	0.433755193	-3.972158081	7.12E-05	0.000376464
VDR	3045.806034	-1.722996502	0.113570952	-15.17110209	5.49E-52	1.07E-49
GPR141	408.7933364	-1.72347472	0.119608932	-14.40924763	4.53E-47	6.74E-45
LOC100272216	93.75294218	-1.72353348	0.329847751	-5.225239455	1.74E-07	1.49E-06
HELZ2	9761.624563	-1.725802864	0.111394799	-15.49267004	3.89E-54	8.38E-52
IFNK	11.1329318	-1.728637922	0.444788878	-3.886423445	0.000101732	0.000522992
MAFB	4126.768766	-1.728953773	0.252642985	-6.843466386	7.73E-12	1.20E-10
EVL	231.7602111	-1.72995424	0.374980375	-4.61345274	3.96E-06	2.71E-05
PRG2	13.4259547	-1.731676793	0.435701681	-3.974455155	7.05E-05	0.000373541
LOC441081	368.4199616	-1.734167159	0.348267446	-4.979412164	6.38E-07	5.00E-06
SHCBP1	19.42417819	-1.739017754	0.381792817	-4.554872901	5.24E-06	3.52E-05
FLJ23867	264.6920148	-1.740397285	0.240358744	-7.240832011	4.46E-13	8.05E-12
GGT5	1370.764802	-1.746403109	0.210943449	-8.279010887	1.24E-16	3.26E-15
LMO2	91.24612786	-1.75063485	0.27190972	-6.438294482	1.21E-10	1.62E-09
HES4	228.8691308	-1.75232442	0.270770904	-6.471612687	9.70E-11	1.32E-09
PLAC4	7.287490868	-1.754714898	0.516766268	-3.395567799	0.000684864	0.002882305
ZNF620	96.92791805	-1.759848789	0.213879262	-8.228234809	1.90E-16	4.93E-15
ACKR3	12.61544263	-1.761600094	0.471208533	-3.738472402	0.000185142	0.000899574
SLAMF6	69.34317572	-1.765088324	0.23612738	-7.475153141	7.71E-14	1.55E-12
LY6E	14903.5702	-1.767285444	0.181251284	-9.75047132	1.84E-22	7.77E-21
S1PR1	149.3026546	-1.767406	0.409570009	-4.315272015	1.59E-05	9.68E-05
MBL2	1.824879298	-1.76875881	0.654025303	-2.70441954	0.006842384	0.021697654
CREG2	2.453544868	-1.77021771	0.660976687	-2.67818479	0.007402237	0.023251198
GPRIN1	37.46154652	-1.770587128	0.32374507	-5.46907827	4.52E-08	4.27E-07
HSPA5	4756.071131	-1.770624415	0.293798021	-6.026672375	1.67E-09	1.93E-08
FLJ46906	11.04975137	-1.771551254	0.531136989	-3.33539424	0.000851785	0.003488913
C1orf95	6.077100161	-1.771979134	0.580093253	-3.05464531	0.002253268	0.008271913
BATF	878.1405026	-1.779235502	0.168820224	-10.53923197	5.70E-26	3.00E-24
GPR155	273.2063823	-1.784471083	0.14829592	-12.03317723	2.38E-33	1.84E-31
OAS3	17568.40459	-1.786700502	0.257849084	-6.929248966	4.23E-12	6.77E-11
GFI1	24.45196851	-1.788973427	0.40309539	-4.438089517	9.08E-06	5.79E-05
PPBP	2.871934285	-1.789461862	0.6607563	-2.708202498	0.006764873	0.021504789
TUBAL3	2.065306306	-1.794200971	0.654001776	-2.743419112	0.006080303	0.019606313
UCP2	831.2763544	-1.795787545	0.258582719	-6.944731453	3.79E-12	6.10E-11
TIE1	19.55384492	-1.800583369	0.481527923	-3.739312478	0.000184524	0.000896839
SQLE	1678.504206	-1.812775914	0.17956284	-10.09549588	5.78E-24	2.68E-22
HERC6	2895.24525	-1.815527506	0.1266602	-14.33384369	1.34E-46	1.93E-44
FCHO2	4246.484906	-1.816333932	0.122095688	-14.87631514	4.70E-50	8.02E-48
SLC7A8	568.3076299	-1.820043454	0.292449932	-6.223436075	4.86E-10	6.05E-09
SYDE2	50.03896703	-1.8212811	0.338493865	-5.380543905	7.43E-08	6.73E-07
SEZ6L2	25.37956993	-1.82348197	0.438608354	-4.157426449	3.22E-05	0.000184443
FAM57A	24.36264641	-1.826292603	0.367743868	-4.966208178	6.83E-07	5.32E-06
OR52K2	10.2221467	-1.83219658	0.515135391	-3.556728216	0.000375502	0.001701082
WASF1	12.02257678	-1.832388584	0.491999606	-3.724370023	0.000195804	0.000944097
ALOX15B	2506.188857	-1.832445619	0.197243556	-9.290268622	1.54E-20	5.64E-19
C10orf128	86.48005733	-1.832805447	0.43248035	-4.237893001	2.26E-05	0.000133022
P2RY1	230.8431881	-1.832918758	0.223762875	-8.191344328	2.58E-16	6.63E-15
PKD2	2105.516673	-1.836435015	0.142654149	-12.87333759	6.36E-38	6.24E-36
BMP1	142.1519248	-1.838922869	0.25042578	-7.343185148	2.09E-13	3.92E-12
COL6A2	1486.674971	-1.842883115	0.609679338	-3.022708822	0.002505232	0.009088954
CRABP2	60.74261284	-1.844629615	0.546430929	-3.375778195	0.000736072	0.003068654
CST3	6733.446563	-1.844867023	0.108813678	-16.95436693	1.79E-64	5.97E-62
DDAH1	6.203160703	-1.846096942	0.574050723	-3.215912579	0.001300304	0.005099135
KCNK6	172.1661527	-1.847404269	0.199266178	-9.271037805	1.84E-20	6.64E-19
ARL4C	2041.025465	-1.849591634	0.23540725	-7.856986712	3.93E-15	9.13E-14
ATP10A	243.26705	-1.851475727	0.25498501	-7.261115977	3.84E-13	7.00E-12
P2RY13	175.7623504	-1.851693646	0.381859527	-4.849148751	1.24E-06	9.21E-06
PARD3B	13.66050776	-1.855421906	0.498058814	-3.725306838	0.000195078	0.000941153
LINC00520	9.3251552	-1.858247642	0.537654627	-3.456210639	0.000547827	0.002366983
ZNF697	449.3163156	-1.86117408	0.156017853	-11.92923785	8.33E-33	6.29E-31
CD36	751.9930774	-1.865548743	0.209972014	-8.884749488	6.41E-19	2.04E-17
MAPK12	28.76333189	-1.867580516	0.339174068	-5.506259749	3.67E-08	3.50E-07
GAREM	50.47329141	-1.870928148	0.321776106	-5.81437873	6.09E-09	6.47E-08
GADD45A	4080.268174	-1.872152549	0.303544832	-6.167631116	6.93E-10	8.43E-09
HIF1A-AS2	32.2137965	-1.872655786	0.382110473	-4.900822979	9.54E-07	7.23E-06
TAC3	3.560629719	-1.874678773	0.653265245	-2.869705358	0.004108544	0.013945389
GUCY1A2	4.956751509	-1.876872002	0.621323058	-3.020766699	0.002521356	0.009129257
SHOX2	51.50882567	-1.87894836	0.407108338	-4.615352191	3.92E-06	2.69E-05
LXN	1285.523206	-1.897093901	0.191875775	-9.887094387	4.74E-23	2.08E-21
MGAT5	2478.880718	-1.897374509	0.149712111	-12.67348711	8.29E-37	7.47E-35
S100A9	1239.136857	-1.89883181	0.275903985	-6.882219591	5.89E-12	9.28E-11
SPON2	51.19553734	-1.899932723	0.506957079	-3.747719088	0.00017845	0.000868863
CLEC7A	1221.294463	-1.900771908	0.250636616	-7.583775808	3.36E-14	7.00E-13
GLDN	7.59323925	-1.902852844	0.57715767	-3.296937634	0.000977452	0.003958266
CR2	5.313275508	-1.905135368	0.596780214	-3.192356791	0.001411169	0.005486614
MME	58.78979569	-1.912436526	0.439401982	-4.352362088	1.35E-05	8.29E-05
METTL7A	1639.089914	-1.914941376	0.20020111	-9.565088688	1.12E-21	4.50E-20
HBEGF	1215.493857	-1.91975729	0.266104588	-7.214296106	5.42E-13	9.70E-12
CTSLP2	4.661096085	-1.920552727	0.635763103	-3.020862199	0.00252056	0.009128396
HP09053	7.945539876	-1.928089237	0.504504937	-3.821745031	0.000132511	0.000664134
TUBA8	22.0071954	-1.930106063	0.403183451	-4.787165888	1.69E-06	1.23E-05
ARHGAP26	795.1449829	-1.933101737	0.134929888	-14.3267127	1.49E-46	2.10E-44
ISG15	15922.85549	-1.934260269	0.098631445	-19.61098985	1.25E-85	7.56E-83
NDP	52.88322815	-1.936519939	0.24874928	-7.785027328	6.97E-15	1.56E-13
FXYD6	153.0411376	-1.941414308	0.337720751	-5.748578681	9.00E-09	9.38E-08
FOXQ1	2.328261889	-1.946499928	0.65798589	-2.958270016	0.00309371	0.010914588
HERC5	7769.317995	-1.94739752	0.128780676	-15.12181477	1.16E-51	2.24E-49
CCM2L	103.3532569	-1.949671465	0.387565824	-5.030555698	4.89E-07	3.89E-06
TP53BP2	4231.919588	-1.950263912	0.133012144	-14.66229969	1.12E-48	1.82E-46
GCNT3	9.530246568	-1.950631808	0.522405837	-3.733939533	0.000188508	0.00091349
MEX3B	31.48523133	-1.951695717	0.341389494	-5.716917926	1.08E-08	1.11E-07
PLEKHA5	276.3889881	-1.952610453	0.329444361	-5.926980953	3.09E-09	3.43E-08
SYNGR1	17.34287217	-1.952995188	0.524040014	-3.726805462	0.000193922	0.00093668
NRARP	27.58763956	-1.95550229	0.513454191	-3.808523381	0.000139799	0.000697888
LGR4	63.21119155	-1.955741767	0.245546974	-7.964837589	1.65E-15	3.95E-14
KIAA1804	231.0515835	-1.955810039	0.289205073	-6.762709995	1.35E-11	2.05E-10
ERI1	1393.770306	-1.957217608	0.14244618	-13.74004979	5.84E-43	7.31E-41
FOSB	329.7451973	-1.958456314	0.36843092	-5.315667626	1.06E-07	9.41E-07
LOC101928227	2.615910439	-1.965841381	0.659116835	-2.982538567	0.002858686	0.010179682
SLC20A1	4199.822868	-1.972007115	0.193093172	-10.2127232	1.74E-24	8.41E-23
MRC2	1045.508967	-1.972524173	0.261516027	-7.542651201	4.61E-14	9.44E-13
IFI44	3102.743591	-1.972808068	0.109168152	-18.07127837	5.37E-73	2.44E-70
FDPS	1588.609806	-1.974139279	0.170880798	-11.55272739	7.15E-31	4.99E-29
ARRDC3	5313.402426	-1.974551351	0.187617099	-10.52436779	6.67E-26	3.48E-24
FARP1	945.9211303	-1.985172023	0.26904176	-7.378676159	1.60E-13	3.08E-12
PDE1B	146.8283237	-1.985944414	0.391382435	-5.074178694	3.89E-07	3.15E-06
ALPL	3.895626839	-1.987682962	0.65669068	-3.026817684	0.00247143	0.008982233
AMPH	6.431351271	-1.988798284	0.575179935	-3.457697604	0.000544813	0.002357688
G0S2	5808.242887	-1.98892062	0.153507513	-12.95650344	2.16E-38	2.20E-36
USP18	4685.560947	-1.989244192	0.120510967	-16.5067483	3.28E-61	9.27E-59
BACE2	230.8703326	-1.990909268	0.285019399	-6.985171087	2.85E-12	4.66E-11
NLGN2	8.505798102	-1.992386934	0.51788503	-3.847160698	0.000119495	0.000605006
KBTBD11	28.6023429	-1.997911836	0.400233141	-4.991870062	5.98E-07	4.71E-06
MMP7	1177.564569	-2.001423553	0.636572892	-3.144060291	0.001666211	0.006336862
SCD	4563.732814	-2.002118085	0.295734088	-6.769994274	1.29E-11	1.95E-10
PAX5	43.71088488	-2.003875225	0.261163076	-7.672888748	1.68E-14	3.61E-13
SLC8A3	66.0643669	-2.005109123	0.343866521	-5.831068171	5.51E-09	5.91E-08
MUC17	1.948914327	-2.006783418	0.660054844	-3.040328297	0.002363204	0.008631015
CCL8	32255.28991	-2.008507754	0.218962243	-9.172849738	4.61E-20	1.61E-18
MRPS6	1296.700823	-2.012285832	0.17203189	-11.69716749	1.32E-31	9.55E-30
CD200	72.94300749	-2.012408227	0.502703057	-4.003174838	6.25E-05	0.000335302
HSPA6	228.1656587	-2.014088146	0.283295122	-7.109505201	1.16E-12	2.00E-11
ASGR2	7.650968919	-2.015062465	0.545339548	-3.695060213	0.000219835	0.001049467
COL4A1	3.179424501	-2.016877233	0.657990905	-3.065205336	0.002175206	0.008023092
FCN1	8.036960172	-2.023147396	0.593020791	-3.411596064	0.000645837	0.002741295
DCSTAMP	167.6700545	-2.028056263	0.610564386	-3.321609167	0.000895	0.003649496
FUCA1	5625.980064	-2.029335654	0.131700389	-15.40872933	1.43E-53	2.93E-51
CASS4	117.4775586	-2.030036097	0.356759593	-5.690207466	1.27E-08	1.29E-07
CYP1B1	18401.65345	-2.033718103	0.191902859	-10.59764357	3.06E-26	1.65E-24
USP2	32.48702873	-2.035785514	0.585799476	-3.475225903	0.000510423	0.002222369
KIAA1462	37.9477309	-2.044933557	0.381742212	-5.356844208	8.47E-08	7.63E-07
SPTBN2	7.290096371	-2.047634185	0.5947854	-3.442643658	0.000576058	0.002475251
AXL	536.5097445	-2.048556823	0.288117481	-7.110144155	1.16E-12	1.99E-11
METRNL	1696.791018	-2.051313511	0.148366926	-13.82594871	1.78E-43	2.33E-41
CLEC12B	3.444253659	-2.058248302	0.647626091	-3.178142961	0.001482216	0.005718893
LILRB1	2777.56555	-2.061106918	0.216345376	-9.526928432	1.62E-21	6.47E-20
HSD3BP4	11.20899639	-2.069448415	0.501245503	-4.128612434	3.65E-05	0.00020676
XXYLT1	299.6913	-2.072577047	0.208015266	-9.963581471	2.20E-23	9.87E-22
DIP2C	52.46526917	-2.077498676	0.366221192	-5.672797532	1.40E-08	1.42E-07
MAN1C1	246.1228378	-2.080912321	0.37584682	-5.536596856	3.08E-08	2.97E-07
HMGCR	1730.811645	-2.081867361	0.145145817	-14.34328184	1.17E-46	1.70E-44
TUBA1A	10549.73748	-2.083040085	0.224729801	-9.269087043	1.88E-20	6.75E-19
PLD4	2.800068202	-2.08311014	0.659771769	-3.157319301	0.001592269	0.006092455
CELSR2	21.38737056	-2.08314468	0.410367664	-5.076288566	3.85E-07	3.13E-06
PTHLH	8.174565099	-2.085133215	0.584682632	-3.566265013	0.000362105	0.001648439
FCRLB	65.31030644	-2.089360788	0.517985127	-4.033630853	5.49E-05	0.000298552
HS3ST1	327.515021	-2.09908198	0.283815461	-7.395939495	1.40E-13	2.72E-12
EGFL7	38.31520358	-2.101341991	0.43370493	-4.84509593	1.27E-06	9.38E-06
FAM101B	66.79500773	-2.101853623	0.37962918	-5.536596592	3.08E-08	2.97E-07
HCRTR1	5.584609048	-2.109852474	0.606473184	-3.478888315	0.000503498	0.002195135
ADCK3	1908.796371	-2.112645322	0.2012202	-10.49917118	8.71E-26	4.48E-24
F5	41.92570208	-2.117754401	0.461117827	-4.592653499	4.38E-06	2.98E-05
DCUN1D3	1432.955145	-2.118711799	0.17070547	-12.41150506	2.26E-35	1.92E-33
SELL	61.02110368	-2.118750485	0.323132678	-6.556905654	5.49E-11	7.73E-10
LILRB2	3899.768268	-2.120278606	0.153774843	-13.78820202	3.00E-43	3.87E-41
FZD2	906.0964082	-2.122304314	0.20787712	-10.20941752	1.80E-24	8.67E-23
BCO2	22.96596666	-2.126804948	0.433594695	-4.905052971	9.34E-07	7.09E-06
FCGR3A	2319.776718	-2.127736971	0.193847901	-10.97632194	4.97E-28	2.99E-26
EMR2	1579.975068	-2.130526908	0.262089212	-8.129014124	4.33E-16	1.08E-14
CPXM1	11.52064723	-2.137016605	0.483226013	-4.422395628	9.76E-06	6.19E-05
MARCO	348.7730944	-2.14188997	0.499115104	-4.291374786	1.78E-05	0.000107078
IFI6	20566.54035	-2.144710925	0.168569718	-12.72299052	4.41E-37	4.10E-35
SYT1	8.050732986	-2.144868189	0.618609312	-3.467242003	0.000525828	0.00228156
MX2	11217.39186	-2.149690006	0.177594235	-12.10450332	1.00E-33	7.80E-32
AQP3	7.591091929	-2.15022252	0.558874902	-3.847412922	0.000119372	0.000604571
LRP12	6632.330329	-2.150426296	0.09978774	-21.55000502	5.29E-103	4.82E-100
AFAP1L1	112.5138752	-2.151065239	0.603369843	-3.565085767	0.000363737	0.00165403
BCAM	17.87062772	-2.151152648	0.466585157	-4.610418092	4.02E-06	2.75E-05
SIGLEC8	6.740708163	-2.156775192	0.561456656	-3.841392148	0.000122338	0.000617497
FAM132B	9.964964233	-2.161064149	0.540882311	-3.995442458	6.46E-05	0.000344954
ABCC5	879.0664135	-2.161512428	0.138151368	-15.64597194	3.54E-55	8.05E-53
TNFRSF6B	321.8347681	-2.162154092	0.370806271	-5.83095341	5.51E-09	5.91E-08
DUSP2	524.6410531	-2.165065769	0.333313745	-6.495579009	8.27E-11	1.14E-09
COL6A1	1248.452193	-2.165573821	0.588504302	-3.679792679	0.000233424	0.001107242
ARNT2	449.7928998	-2.167904222	0.25379423	-8.541976004	1.32E-17	3.83E-16
ALDH9A1	4505.768698	-2.169024833	0.126049373	-17.2077399	2.32E-66	8.10E-64
SLCO4A1	176.5604933	-2.171220426	0.418929267	-5.182785252	2.19E-07	1.84E-06
UNC5B	18.87128194	-2.171988987	0.394233969	-5.509390768	3.60E-08	3.44E-07
MVD	662.8737492	-2.172381196	0.164270397	-13.2244229	6.34E-40	6.97E-38
CISH	2121.103627	-2.179091521	0.146091145	-14.91597265	2.59E-50	4.52E-48
ECM1	529.9811852	-2.179223629	0.370644456	-5.87955274	4.11E-09	4.48E-08
SCG5	12.2215561	-2.180820053	0.505205678	-4.316697433	1.58E-05	9.63E-05
HES1	469.7631124	-2.182783677	0.309315369	-7.056822576	1.70E-12	2.87E-11
ITGAX	6991.505262	-2.196050834	0.198287511	-11.07508399	1.66E-28	1.02E-26
WDR63	214.9852274	-2.196239726	0.319823323	-6.867040538	6.55E-12	1.03E-10
GALNT14	12.00208025	-2.197329692	0.558989777	-3.930894236	8.46E-05	0.000440746
CECR6	35.12218258	-2.202514084	0.356758315	-6.173686761	6.67E-10	8.13E-09
IL3RA	2494.251779	-2.212214282	0.229254067	-9.649618474	4.93E-22	2.03E-20
CYP19A1	31.70965288	-2.213540171	0.425661614	-5.200234408	1.99E-07	1.68E-06
GAS2L3	158.4526511	-2.217215632	0.221439513	-10.01273712	1.34E-23	6.05E-22
HAMP	8.823952955	-2.222695284	0.549628547	-4.043995343	5.25E-05	0.000286982
KIAA1671	361.7284877	-2.22816557	0.359729271	-6.194006857	5.87E-10	7.20E-09
ACOT7	1190.377332	-2.237796485	0.176708008	-12.66380912	9.38E-37	8.40E-35
CCR6	114.204526	-2.247136915	0.253546545	-8.862818131	7.80E-19	2.47E-17
CACNA1G	7.812515969	-2.249686684	0.529397799	-4.249520278	2.14E-05	0.000126987
CD163	28982.60066	-2.253995625	0.246253338	-9.153157649	5.53E-20	1.92E-18
OTOA	20.77187121	-2.270072121	0.501538702	-4.526215253	6.00E-06	3.99E-05
SLC26A5	7.25584174	-2.277781938	0.547759124	-4.15836421	3.21E-05	0.000183817
OTOF	56.62467432	-2.281530976	0.649675344	-3.511801696	0.00044508	0.001972462
MMP3	45.80445515	-2.282503091	0.461753955	-4.943115413	7.69E-07	5.94E-06
IDI1	2026.91387	-2.284760315	0.164529355	-13.88664235	7.63E-44	1.03E-41
P2RY12	3.628083605	-2.289665667	0.660940279	-3.464255001	0.000531702	0.002305215
SLCO2B1	4916.201705	-2.292187605	0.210705084	-10.87865354	1.46E-27	8.50E-26
KIRREL2	4.034493626	-2.295457011	0.65649168	-3.496551564	0.000471313	0.00207359
PNPT1	1525.326862	-2.296292887	0.137001721	-16.76105138	4.70E-63	1.51E-60
PCSK5	297.5979326	-2.296839557	0.18457044	-12.44424384	1.50E-35	1.29E-33
FCRLA	24.40113638	-2.29740557	0.604820578	-3.79849108	0.00014558	0.000724098
RIMS4	2.836825609	-2.299468467	0.660862611	-3.479495478	0.000502359	0.002192969
CNIH3	154.5490847	-2.301197154	0.413377859	-5.5668128	2.59E-08	2.53E-07
SPARC	1306.296595	-2.309776877	0.517606657	-4.462417256	8.10E-06	5.22E-05
CCL4L1	1648.633799	-2.315212573	0.489911737	-4.725774865	2.29E-06	1.63E-05
GPX8	16.79567965	-2.318040131	0.418245014	-5.542301887	2.99E-08	2.89E-07
MMAB	218.1133752	-2.318989628	0.212023039	-10.93744168	7.63E-28	4.50E-26
ITSN1	1252.665433	-2.323239517	0.153853119	-15.1003732	1.61E-51	2.96E-49
PTPN13	14.29236044	-2.331997198	0.491846229	-4.741313568	2.12E-06	1.52E-05
B3GALNT1	281.8342863	-2.33396004	0.198227534	-11.7741466	5.31E-32	3.90E-30
PHLDB3	259.9468829	-2.336886628	0.251990254	-9.273718298	1.80E-20	6.52E-19
GUCA1A	11.34857816	-2.337194451	0.59373906	-3.936400028	8.27E-05	0.000431583
MVK	307.5703477	-2.352632432	0.223771333	-10.51355596	7.48E-26	3.88E-24
MS4A4A	2345.114715	-2.353400165	0.298323632	-7.888748705	3.05E-15	7.13E-14
PROK2	44.67602091	-2.363329485	0.660223381	-3.579590717	0.000344133	0.001575816
BRE-AS1	30.59017292	-2.369072971	0.40048979	-5.915439116	3.31E-09	3.65E-08
MYBPC2	3.905245031	-2.369571517	0.651211736	-3.638711322	0.000274006	0.001281927
C17orf58	1661.667317	-2.370303629	0.197299211	-12.0137512	3.01E-33	2.31E-31
TMCC2	971.1887497	-2.372725181	0.310947358	-7.630633031	2.34E-14	4.96E-13
SEPT3	28.70526421	-2.374686164	0.421761314	-5.630402994	1.80E-08	1.79E-07
RNF5	6.686538492	-2.38330693	0.660710646	-3.607187115	0.000309534	0.001432602
CLIC6	8.375044962	-2.383494127	0.592338457	-4.023871996	5.72E-05	0.000309356
GNG12	120.1433354	-2.390139174	0.374411486	-6.383722897	1.73E-10	2.29E-09
LBH	17.47913797	-2.393933944	0.440928026	-5.429307745	5.66E-08	5.26E-07
SLC2A4	16.26570313	-2.395353232	0.493998387	-4.848909015	1.24E-06	9.22E-06
SPINT2	3931.54575	-2.396540461	0.183258837	-13.07735277	4.44E-39	4.63E-37
C17orf96	2875.7712	-2.406817085	0.207216651	-11.61497918	3.46E-31	2.46E-29
ADAMTS14	622.0022701	-2.407252692	0.276563614	-8.704155481	3.20E-18	9.57E-17
HSPA7	191.1744956	-2.409613097	0.576503055	-4.179705687	2.92E-05	0.000168746
CDH2	2.73370208	-2.41103852	0.65957323	-3.655452358	0.000256729	0.001207304
NAIP	2033.720493	-2.411186201	0.100165406	-24.0720455	4.91E-128	1.00E-124
SPIB	147.9959741	-2.427092776	0.342587398	-7.084594446	1.39E-12	2.38E-11
CSF1R	4385.981565	-2.428040313	0.157246067	-15.44102412	8.67E-54	1.80E-51
QPCT	883.8338739	-2.428695847	0.309390762	-7.849930061	4.16E-15	9.65E-14
CHRNA6	27.40757306	-2.431315569	0.463054346	-5.250605231	1.52E-07	1.31E-06
ROR2	579.4993789	-2.431624558	0.366956166	-6.626471455	3.44E-11	4.98E-10
NCAPH	43.17032476	-2.441223051	0.498819126	-4.894004503	9.88E-07	7.46E-06
KLF2	49.22224131	-2.44633659	0.387293746	-6.316488757	2.68E-10	3.45E-09
NHSL1	286.5704108	-2.447937079	0.19242851	-12.72128062	4.50E-37	4.17E-35
S100B	12.08746048	-2.449453057	0.58257865	-4.204501924	2.62E-05	0.000152725
VSIG4	574.714331	-2.452817911	0.213831573	-11.47079392	1.85E-30	1.27E-28
RHPN1	92.32408582	-2.452908095	0.301388534	-8.138690829	4.00E-16	1.00E-14
SYT6	3.611117319	-2.455689671	0.660242663	-3.719374421	0.000199717	0.000960423
LILRA5	506.5039404	-2.462625117	0.264493645	-9.310715628	1.27E-20	4.73E-19
FAP	8.495450491	-2.463216294	0.54037165	-4.558374392	5.16E-06	3.47E-05
LHFP	1291.241259	-2.466579349	0.124950776	-19.7404084	9.70E-87	6.36E-84
CTSK	4201.208581	-2.467060272	0.24775105	-9.957819659	2.33E-23	1.04E-21
VTN	144.440612	-2.467618149	0.354440086	-6.962017688	3.35E-12	5.44E-11
DUOX1	26.51097594	-2.468197621	0.559214934	-4.413683307	1.02E-05	6.41E-05
ELOVL6	17.28527103	-2.473043916	0.442580692	-5.587780851	2.30E-08	2.26E-07
NRP1	4820.954927	-2.480702662	0.20277375	-12.23384518	2.05E-34	1.65E-32
OXCT2	22.13861834	-2.482439251	0.416077792	-5.966286352	2.43E-09	2.73E-08
GAL	329.8024319	-2.485823222	0.660905746	-3.761237115	0.000169075	0.000827892
GFOD1	125.5943183	-2.496511518	0.328144171	-7.60797156	2.78E-14	5.86E-13
TGFBI	21265.42739	-2.502150968	0.185368647	-13.4982426	1.60E-41	1.89E-39
DPP4	2407.292425	-2.504467997	0.243285868	-10.29434227	7.47E-25	3.69E-23
IER5L	97.73400783	-2.514601929	0.368883139	-6.816798229	9.31E-12	1.43E-10
CCL4	10487.04939	-2.517997882	0.261123919	-9.642923136	5.27E-22	2.16E-20
KIAA0226L	479.4541829	-2.523792029	0.287475208	-8.779164098	1.65E-18	5.10E-17
MOB3B	299.2603361	-2.527574235	0.206514886	-12.23918663	1.92E-34	1.56E-32
FAM198A	48.26670255	-2.548633763	0.30050685	-8.481117031	2.23E-17	6.30E-16
[truncated: 201 more rows]
